# Supplementary material for: Programmable RNA base editing with photoactivatable CRISPR-Cas13
Source: Nat Commun. 2024 Jan 22;15:673. doi: 10.1038/s41467-024-44867-2 (PMC10803366; doi:10.1038/s41467-024-44867-2)
Supplement: Supplementary file 4 — Source Data [file 41467_2024_44867_MOESM4_ESM.zip › Source Data Figure 1.xlsx]

## Sheet: 1d
	0nM					500nM
NT	50.102	46.131	45.3544			33.5194	37.4633	36.5271
T	1.12937	1.048	1.31667			0.619718	0.626609	0.766497
N272/C273	35.2	34.4719	35.663	27.5583	33.6684	38.025	28.4265	28.5556	25.1465	24.5725
N286/C287	33.1284	40.1915	31.8855	27.4844	30.557	23.1206	19.2569	17.5584	20.4077	17.9834
N351/C352	42.1765	42.5082	34.2823	46.6493	39.2758	20.7684	29.092	22.2727	18.0617	16.7787
N480/C481	52.5037	49.0323	55.2908	44.6152	36.8035	48.4737	47.7471	43.2935	24.4421	25.539
N550/C551	2.42949	4.46584	4.75524	7.01746	7.20225	2.79755	2.76923	4.61806	2.11855	2.72343
N624/C625	3.73913	3.67	2.59813	9.57266	10.9795	2.84783	3.77612	2.825	5.90223	4.36854
N725/C726	13.58	11.6547	9.79286	6.8424	8.80597	9.825	7.30851	7.51485	5.26146	5.3555
N928/C929	40.6638	44.2087	41.8644	29.4404	24.2981	33.2022	32.2857	29.5957	21.9549	23.5196

## Sheet: 1e
	0nM			500nM
N351/C352	51.3485	45.2059	34.7875	24.459	26.7097	24.1967
N349/C350	21.5916	23.8767	18.9767	9.71429	10.4783	10.6102
N350/C351	36.7671	31.3261	30.9239	23.2414	22.1897	26.4821
N352/C353	21.1504	34.6947	24.3663	11.7639	13.1831	16.8033
N353/C354	32.1084	33.0897	34.0988	22.3167	25.9388	23.0161
N354/C355	33.9529	34.7654	36.8052	38.1389	28.6034	25.9105
N351/C350	22.7619	21.3182	18.8879	11.0161	12.3188	9.91463
N352/C351	30.9114	32.2208	27.7349	19.4746	19.8688	22.1525
N353/C352	22.77	26.1613	28.3956	16.1364	13.225	18.2
N354/C353	21.7042	22.7188	27.2462	15.7333	17.0652	18.5818
N355/C354	39.1512	47.3188	34.9425	29.9667	46.2131	51.5636

## Sheet: 1f
	n=1	n=2	n=3
N272/C273	1	1	1
N351/C352	3.47132	4.3366	5.49962
N550/C551	4226.79	3931.64	3796.66
