# Supplementary material for: Programmable RNA base editing with photoactivatable CRISPR-Cas13
Source: Nat Commun. 2024 Jan 22;15:673. doi: 10.1038/s41467-024-44867-2 (PMC10803366; doi:10.1038/s41467-024-44867-2)
Supplement: Supplementary file 4 — Source Data [file 41467_2024_44867_MOESM4_ESM.zip › Source Data Figure 2.xlsx]

## Sheet: 2b
	Dark			Light
NT	58.5496	60.7351	67.655	59.8642	75.931	76.5394
Target	1.7036	2.74243	3.63627	2.73079	2.35366	2.95178
272	49.4398	56.8503	67.7402	65.9795	57.7416	105.29
286	74.0445	72.7026	67.3016	75.2505	70.9902	64.1689
351	98.9805	90.4934	75.5671	67.8941	52.2829	52.6279
480	60.4368	57.9478	73.3191	86.3158	102.362	89.7472
550	13.6185	13.9635	13.5713	11.731	12.4967	12.4084
624	20.3947	15.5636	17.25	18.4167	13.1587	16.9808
725	19.861	15.4947	17.9569	19.9207	16.9542	23.0201
928	68.3208	68.4304	64.7389	101.318	87.2045	81.7054

## Sheet: 2c
	Dark			Light
paCas13-1	75.8733	84.0872	98.261	57.79	43.4511	37.9363
paCas13-2	65.4693	52.8035	79.648	32.6307	31.0283	29.5293

## Sheet: 2d
	paCas13-1 Light/Dark					paCas13-2 Light/Dark
0hr	1	1	1	1	1	1	1	1	1	1
4hr	0.805856	0.820883	0.75352	0.712104	0.726127	0.759811	0.828271	1.13277	-	-
12hr	0.629041	0.586413	0.6422	0.71427	0.577415	0.858548	0.813248	0.568165	0.557704	0.696316
24hr	0.54647	0.633043	0.688407	0.580488	0.590609	0.566612	0.553724	0.459631	0.425906	0.502969
48hr	0.701967	0.753582	0.518454	0.48868	0.652106	0.584529	0.633632	0.86862	0.782996	0.678719

## Sheet: 2f
	C352 of paCas13-1		N351 of paCas13-1		C350 of paCas13-2		N351 of paCas13-2
	Dark	Light	Dark	Light	Dark	Light	Dark	Light
	n=86	n=90	n=86	n=90	n=162	n=99	n=162	n=99
	0.024063	0.021746	0.408533	2.86721	0.885516	0.032198	2.13539	3.59742
	0.836843	0.034275	0.59687	3.32563	0.556195	0.036154	1.04223	1.7169
	0.164012	0.036022	0.682057	0.971483	0.379891	0.037174	3.6552	0.942368
	0.341597	0.049232	0.701651	1.04643	0.374441	0.037876	0.784475	3.32026
	0.52487	0.055512	0.703715	0.363181	0.321957	0.039574	4.05652	4.05843
	0.296341	0.057928	0.719166	3.68	0.311228	0.046005	0.910337	2.5417
	0.212278	0.06727	0.73075	4.03515	0.293671	0.04742	1.13565	2.25341
	0.178283	0.070082	0.759875	3.23286	0.259704	0.048285	1.52449	2.56008
	0.121216	0.070561	0.765943	4.4552	0.250649	0.054457	0.811245	1.3583
	0.339101	0.075829	0.768994	0.699039	0.243774	0.056482	1.11621	4.80368
	0.089436	0.078908	0.782609	1.56722	0.239825	0.057961	3.75059	3.24977
	0.098499	0.078946	0.792213	3.19062	0.235088	0.058903	1.10668	2.629
	0.093055	0.082032	0.818514	1.47999	0.228975	0.062841	1.15955	1.89829
	0.221987	0.082185	0.858253	1.70982	0.213242	0.064883	0.886984	2.9706
	0.189479	0.085726	0.882316	2.64413	0.210118	0.065128	0.960106	1.11287
	0.200144	0.086454	0.890008	0.955081	0.209271	0.069459	3.99892	4.75823
	0.253306	0.086486	0.893785	1.03275	0.202645	0.071871	0.916543	3.00543
	0.245588	0.087075	0.900176	1.25506	0.199509	0.073154	2.5434	5.39535
	0.192656	0.093743	0.90912	1.56802	0.195957	0.078894	3.25133	1.02934
	0.284404	0.094818	0.913519	4.66125	0.194243	0.082856	6.82272	2.5291
	0.184619	0.095574	0.915341	1.58434	0.18665	0.083527	5.96743	0.886903
	0.290254	0.098183	0.923407	3.07728	0.186133	0.084061	2.79241	3.43549
	0.162798	0.098278	0.965219	0.728887	0.181488	0.084618	2.71278	2.07325
	0.183377	0.09987	0.967543	1.58062	0.180998	0.084861	1.06963	3.17176
	0.217111	0.100721	0.97338	2.25339	0.176761	0.086239	0.766733	2.55305
	0.100368	0.105196	0.997232	2.36732	0.170947	0.08673	2.56446	3.53491
	0.471581	0.105899	1.02817	0.776418	0.16579	0.086747	0.926847	3.15511
	0.259513	0.110599	1.07188	1.62544	0.159937	0.089801	2.71172	2.10219
	0.222148	0.111401	1.07557	1.23775	0.159392	0.091052	5.23411	1.40057
	0.2783	0.113796	1.07972	1.16445	0.159188	0.093958	2.35946	1.81662
	0.074763	0.11465	1.09142	3.09021	0.157741	0.094177	4.01347	0.842606
	0.207942	0.116107	1.09252	2.55259	0.157664	0.09423	2.86958	1.25128
	0.197763	0.117115	1.11025	1.06544	0.157464	0.094624	1.59754	3.05565
	0.218857	0.117466	1.11099	1.87701	0.156453	0.095072	2.30899	0.878751
	0.103109	0.121994	1.11275	0.853909	0.154701	0.097525	4.1508	1.31679
	0.204914	0.122085	1.14176	1.78573	0.151844	0.098484	3.81311	1.42488
	0.275357	0.126249	1.18023	0.797725	0.151211	0.100115	4.32662	4.79992
	0.262327	0.131182	1.21045	1.07255	0.149926	0.101314	3.39522	2.51029
	0.163142	0.131972	1.23753	1.0716	0.148852	0.101355	0.815195	1.37525
	0.168796	0.135573	1.28293	1.58691	0.147477	0.10176	3.14845	3.23028
	0.120604	0.137646	1.30739	2.11663	0.144983	0.104757	10.8977	2.0139
	0.148336	0.139364	1.3368	1.19928	0.144464	0.104839	0.827717	0.700036
	0.139788	0.140035	1.33816	1.61635	0.14364	0.110359	2.3117	1.27917
	0.138933	0.145912	1.33889	0.811595	0.142541	0.112168	1.00272	2.26618
	0.232197	0.147167	1.3659	1.6324	0.13799	0.114486	3.98719	1.49215
	0.210341	0.147359	1.36643	1.15026	0.136979	0.116363	2.48801	4.5282
	0.177707	0.155829	1.36774	1.48892	0.134625	0.119183	3.10694	1.75089
	0.235669	0.155919	1.36878	1.18121	0.132372	0.119201	3.61121	2.15526
	0.170946	0.156619	1.3762	0.880684	0.132341	0.119721	4.24166	5.65267
	0.258125	0.157816	1.4046	1.74319	0.130396	0.120185	1.18416	2.16321
	0.247226	0.160357	1.42085	1.34118	0.130159	0.122844	3.35922	2.11647
	0.185874	0.16251	1.43047	0.846612	0.128552	0.123349	3.78357	3.66406
	0.207318	0.163252	1.50563	0.875946	0.126918	0.124863	2.72075	2.26679
	0.253419	0.168378	1.54269	0.944237	0.123217	0.125537	1.11232	2.04567
	0.259433	0.16955	1.58407	1.05225	0.122926	0.12871	2.06754	2.3903
	0.099125	0.169824	1.63797	3.23807	0.121511	0.130075	8.12898	2.4656
	0.218346	0.173823	1.64091	1.79553	0.119489	0.131974	2.45963	1.20875
	0.127596	0.177581	1.66054	1.47056	0.118862	0.132017	3.16862	2.99563
	0.071709	0.184306	1.6997	4.57417	0.118853	0.134127	2.44919	0.720244
	0.206564	0.185422	1.73892	0.939618	0.116912	0.13546	3.172	1.68697
	0.030166	0.186469	1.82784	1.98829	0.116846	0.135718	2.25891	2.1129
	0.043158	0.188193	2.02006	1.46858	0.116614	0.13612	2.36425	1.08401
	0.323497	0.190434	2.02359	1.17865	0.115597	0.137051	5.70928	1.21549
	0.197044	0.193831	2.04436	1.9174	0.11381	0.137581	0.77272	3.95771
	0.113932	0.196411	2.07056	1.0089	0.110562	0.143841	2.56539	3.79409
	0.058399	0.196562	2.12382	1.18636	0.110185	0.144706	1.59394	2.71001
	0.150535	0.19736	2.12758	2.47213	0.108623	0.147933	1.98632	1.09321
	0.249254	0.201843	2.16212	1.15997	0.108255	0.148173	1.07126	2.94463
	0.155602	0.203986	2.19846	1.95458	0.107016	0.151086	2.38715	5.98445
	0.212195	0.206652	2.37305	1.24457	0.106121	0.152243	2.34186	1.22112
	0.389527	0.213399	2.48944	2.29471	0.105576	0.159348	2.61917	1.90641
	0.210408	0.213907	2.50681	3.87913	0.105441	0.161471	3.40865	1.70788
	0.134378	0.23185	2.52864	0.618586	0.103908	0.163219	3.35245	0.79034
	0.346673	0.238959	2.59704	0.974966	0.103195	0.164124	3.91445	2.18444
	0.351895	0.241628	2.85305	1.02893	0.100968	0.167963	5.09017	3.15797
	0.111739	0.262907	2.90026	0.683619	0.100675	0.16901	0.650426	4.08396
	0.077721	0.26911	2.90985	0.81987	0.100609	0.174533	3.60048	1.8169
	0.480971	0.279355	3.05285	0.650906	0.097958	0.176618	4.76342	1.08173
	0.351181	0.318904	3.12326	0.990192	0.097357	0.182458	4.77208	0.956398
	0.131774	0.332565	3.41091	1.60819	0.097334	0.183299	3.6948	1.49112
	0.199332	0.332635	3.4705	2.02188	0.096748	0.184796	0.749811	2.21694
	0.103488	0.346332	3.55806	1.44438	0.096439	0.186128	3.80188	0.900798
	0.183718	0.353187	3.69701	2.479	0.095676	0.186765	1.34783	1.62736
	0.194443	0.354886	4.52262	0.894167	0.095615	0.196913	1.68309	1.53042
	0.337091	0.360871	4.62174	0.728624	0.095176	0.202325	1.7884	1.62045
	0.31862	0.393557	5.85192	0.7647	0.094098	0.210021	2.76855	0.895338
		0.435544		0.835057	0.092352	0.218392	1.85061	0.92991
		0.435783		1.1425	0.092121	0.227545	2.82937	1.62808
		0.445579		1.87995	0.091893	0.227642	4.21068	1.28751
		0.487138		1.05255	0.090299	0.229693	3.02621	0.877868
					0.089406	0.234083	3.18519	0.872795
					0.088741	0.265561	4.25815	0.87729
					0.085309	0.282609	6.25214	0.284909
					0.083839	0.29786	3.72166	1.17262
					0.082647	0.3365	4.36094	1.94301
					0.082264	0.346284	1.69508	0.620371
					0.082095	0.349419	2.95328	1.22538
					0.081933	0.384994	14.1438	3.49045
					0.081482	0.422561	4.36734	1.11515
					0.079377		3.75053
					0.077329		1.69856
					0.076587		3.58144
					0.076545		4.32793
					0.076198		4.58695
					0.075721		2.65959
					0.074599		2.67782
					0.074164		0.932676
					0.073342		4.73789
					0.072979		2.24025
					0.071167		3.23374
					0.070668		3.23252
					0.069922		2.7725
					0.069891		3.96936
					0.069797		4.42638
					0.069188		4.48068
					0.068082		3.27666
					0.06657		1.41039
					0.065944		3.71663
					0.065438		1.52155
					0.065395		2.08155
					0.064991		3.22992
					0.063554		1.01765
					0.059642		3.59795
					0.059431		2.49583
					0.058385		4.39909
					0.057864		3.19297
					0.057537		2.88646
					0.056795		4.17848
					0.05674		3.1879
					0.056179		4.08394
					0.054614		1.83844
					0.053921		4.55753
					0.052537		3.15284
					0.052343		3.01545
					0.051158		3.82754
					0.050456		1.86568
					0.050172		4.53308
					0.049894		8.31641
					0.049608		4.47916
					0.049313		4.61566
					0.045375		4.34128
					0.044781		2.29866
					0.043611		4.15139
					0.041648		3.35979
					0.041536		0.885777
					0.040148		1.18609
					0.039988		1.70869
					0.036712		2.93221
					0.035931		4.06434
					0.035472		3.40779
					0.034968		2.91831
					0.032809		0.980724
					0.028775		5.11434
					0.028563		3.99512
					0.027641		3.37776
					0.027492		4.48804
					0.021164		3.26188
					0.020757		3.97909
					0.020241		12.2015
					0.018717		2.75649
					0.014866		4.97434
					0.014611		4.91602

## Sheet: 2g
	paCas13-1		paCas13-2
	Dark	Light	Dark	Light
	n=157	n=124	n=138	n=127
	-0.23343	-0.10054	-0.67711	-0.55115
	-0.03898	0.091711	-0.46795	-0.62259
	0.164068	-0.1899	-0.52808	0.392437
	-0.13091	-0.51722	-0.37827	-0.71473
	0.171585	-0.28682	-0.03353	0.516778
	0.512046	-0.06208	-0.55258	0.164299
	-0.69598	-0.37165	-0.48397	-0.63398
	-0.7132	0.765987	-0.50768	0.344614
	-0.39761	0.636044	-0.54433	-0.67797
	-0.31871	-0.59007	-0.05376	0.488925
	-0.18705	0.508098	0.30245	0.034663
	0.073707	-0.26852	-0.61224	-0.28463
	-0.33236	-0.44805	-0.59126	-0.6849
	0.411098	-0.31078	0.42787	0.232967
	-0.63738	-0.16552	-0.61297	0.21396
	-0.39373	-0.65731	-0.61166	0.631685
	-0.85338	-0.51185	-0.26105	0.737412
	-0.26083	-0.31021	-0.50846	-0.65826
	0.664552	-0.56236	-0.36568	0.100519
	-0.53977	0.307025	0.266741	-0.27752
	0.262713	0.534669	-0.43698	-0.80433
	-0.5935	0.445987	-0.24449	-0.12894
	-0.75305	0.313077	-0.11081	0.166869
	-0.76853	0.157505	-0.74427	-0.657
	-0.43968	-0.47944	-0.74511	-0.32176
	-0.63036	-0.35904	0.21563	-0.70192
	-0.66468	0.099775	-0.03902	0.127309
	0.280642	-0.154	-0.23502	-0.53456
	-0.67824	0.118804	-0.55506	-0.54401
	-0.49212	-0.29924	-0.33142	0.295142
	-0.55308	0.496546	0.057036	0.639887
	-0.62715	0.746811	-0.28304	0.226256
	-0.0001	-0.17184	-0.35494	0.850331
	-0.69295	-0.12203	-0.67154	-0.15567
	0.485168	0.19179	-0.78558	-0.51651
	0.270652	-0.59721	-0.40614	0.13141
	-0.83214	0.372471	-0.03628	-0.04769
	0.262371	0.463939	-0.73343	-0.49489
	-0.7137	0.633379	-0.8441	0.573663
	-0.10557	0.331643	-0.3642	-0.83678
	0.254718	-0.06258	-0.23009	-0.26394
	0.254638	0.501509	-0.7146	-0.82446
	-0.62599	0.24669	-0.19171	0.176005
	-0.49687	-0.24993	-0.60649	-0.63987
	-0.83407	-0.03567	-0.18374	-0.32603
	-0.37079	-0.36343	-0.44074	0.543821
	-0.50362	-0.31268	-0.52495	-0.04625
	0.571973	0.400363	-0.2462	0.431071
	-0.43389	0.922977	-0.43637	0.403327
	-0.78161	0.775092	-0.69082	-0.17349
	0.058594	0.311487	-0.52893	-0.11945
	-0.58436	0.25965	-0.54061	-0.38158
	0.237535	0.556939	-0.58584	-0.10522
	-0.20248	0.309915	-0.46208	-0.25039
	0.283294	-0.50568	-0.68898	-0.4148
	-0.47736	-0.12644	-0.68253	0.088426
	-0.44614	0.247754	-0.75249	0.625729
	0.044531	-0.3524	-0.70637	-0.54566
	0.059265	0.355353	-0.35615	-0.12838
	-0.45866	-0.36098	-0.66616	-0.23253
	-0.41602	0.731158	-0.72215	0.669007
	-0.61177	-0.27641	-0.42259	-0.0202
	-0.16962	-0.44421	-0.52528	0.290183
	-0.71486	0.170579	-0.75993	0.279979
	-0.47982	0.641027	-0.56484	-0.11942
	-0.42942	0.261897	-0.66753	-0.04728
	-0.14922	0.575166	-0.46634	-0.59345
	-0.33299	0.373328	-0.63729	0.641718
	0.66262	0.435825	-0.36683	0.232813
	-0.41261	0.7935	-0.64934	-0.53154
	-0.32837	-0.26078	-0.26794	-0.23899
	-0.67547	-0.08337	-0.53487	0.252289
	-0.10321	0.484931	-0.53585	-0.27579
	-0.64564	-0.07695	-0.76547	-0.04081
	-0.06413	0.629769	-0.74254	-0.13667
	0.374234	-0.28903	-0.7747	-0.06219
	0.271035	-0.12352	-0.36814	-0.09938
	-0.40148	0.241105	-0.41577	0.475548
	-0.35182	-0.42696	-0.43665	-0.71232
	-0.38591	0.532241	-0.53293	0.60159
	-0.5763	-0.22193	-0.57396	0.377879
	-0.56956	-0.43331	-0.73573	0.794154
	0.067796	0.064903	-0.68578	-0.22738
	-0.04858	-0.32745	-0.72789	0.364557
	-0.72442	0.338129	-0.63701	0.080028
	-0.02607	0.347868	-0.57286	0.539229
	-0.376	0.154525	-0.47049	0.63248
	0.413059	0.216863	-0.37144	0.198329
	-0.40846	-0.25061	-0.68316	0.014858
	-0.15379	0.467579	-0.74415	0.20027
	-0.0181	-0.67149	-0.58684	-0.38821
	-0.26121	-0.43699	-0.72967	-0.58466
	-0.62603	-0.65531	-0.76895	-0.00587
	-0.35749	-0.07305	-0.53088	0.195156
	-0.23484	0.492149	-0.89342	-0.35219
	-0.15813	0.118221	-0.67618	-0.18352
	-0.10469	-0.61467	-0.6824	-0.02845
	0.225885	0.527208	-0.63388	0.614735
	0.085909	0.622927	-0.2089	0.440479
	-0.52128	-0.74867	-0.82077	0.847078
	-0.55215	-0.64995	-0.53423	0.503153
	0.212757	0.325872	-0.77365	0.123119
	-0.2081	-0.46267	-0.82437	-0.08007
	0.064541	0.110669	-0.55674	0.829368
	-0.37126	0.2006	-0.67279	0.53399
	-0.20718	0.027431	-0.69131	0.102818
	-0.56187	-0.39717	-0.72437	-0.59418
	-0.35185	-0.10353	-0.77937	-0.62352
	-0.10456	0.227529	-0.58961	0.744712
	-0.27256	0.678141	-0.74534	0.019793
	0.170926	-0.10446	-0.77344	-0.0191
	-0.22402	0.133108	-0.61751	-0.23384
	-0.28306	0.049806	-0.68208	0.463981
	-0.23865	0.718854	-0.47842	0.058124
	-0.40442	0.756966	-0.50758	-0.00968
	-0.53002	-0.51246	-0.61604	0.714945
	0.296581	0.003765	-0.50954	-0.08607
	-0.64595	-0.52068	-0.73755	0.544382
	-0.396	-0.02419	-0.49268	0.750454
	0.079667	-0.14121	-0.56457	0.543712
	0.269566	0.308865	-0.42753	0.350628
	-0.62319	-0.40077	-0.65373	0.37168
	-0.75491	0.298865	-0.56788	0.549187
	-0.54624		-0.6189	-0.56686
	0.301407		-0.31568	-0.29642
	-0.43993		-0.65732	0.124614
	-0.74837		-0.37361
	-0.54239		-0.67976
	-0.53213		-0.73895
	0.194563		-0.54133
	-0.55259		-0.24964
	-0.68462		-0.74697
	-0.81682		-0.74622
	-0.68394		-0.38722
	0.166455		-0.71433
	-0.58145		-0.31242
	0.159409		-0.25513
	-0.71022		-0.7303
	-0.63686
	-0.69622
	-0.50211
	-0.2771
	-0.53564
	-0.05635
	0.045338
	0.180001
	-0.26929
	-0.45736
	-0.36319
	-0.82201
	-0.56304
	-0.23461
	-0.1619
	-0.39082
	-0.78447
	-0.53139
	-0.48151

## Sheet: 2h
NRAS	Dark			Light
NT	1	1	1	1	1	1
Full-length	0.570382	0.570382	0.578344	0.552865	0.552865	0.471392
paCas13-1	0.885768	1.1607	1.43396	0.952638	1.05336	1.06069
paCas13-2	1.36604	1.18509	0.895025	1.05336	0.784584	0.744839
NFKB1	Dark			Light
NT	1	1	1	1	1	1
Full-length	0.345884	0.345079	0.312083	0.334789	0.335643	0.302499
paCas13-1	0.913831	0.90125	1.13288	0.946058	0.939523	1.06437
paCas13-2	1.09051	1.19334	1.42794	0.965936	0.63728	0.486327
PPARG	Dark			Light
NT	1	1	1	1	1	1
Full-length	0.564811	0.562529	0.385205	0.530305	0.528509	0.342415
paCas13-1	0.737135	0.917004	0.91067	0.624165	0.541488	0.643941
paCas13-2	0.933033	0.976032	1.26576	0.779165	0.744839	0.734584
KRAS	Dark			Light
NT	1	1	1	1	1	1
Full-length	0.231985	0.26334	0.178006	0.311666	0.342696	0.218393
paCas13-1	0.564482	0.750019	0.776469	0.447513	0.413225	0.227667
paCas13-2	0.707107	0.817902	0.525553	0.543367	0.514057	0.406126
PPIB	Dark			Light
NT	1	1	1	1	1	1
Full-length	0.225675	0.224533	0.196146	0.244072	0.242322	0.223756
paCas13-1	1.38918	0.815072	1.25266	0.477973	0.572362	0.604997
paCas13-2	0.882703	1.12117	0.724471	0.755236	0.73871	0.635075
STAT3	Dark			Light
NT	1	1	1	1	1	1
Full-length	0.15603	0.155501	0.156583	0.17407	0.17374	0.136787
paCas13-1	0.779165	1.00696	0.790041	0.615572	0.61132	0.588453
paCas13-2	0.942785	0.946058	0.68302	0.598739	0.49827	0.417544
