# Supplementary material for: Programmable RNA base editing with photoactivatable CRISPR-Cas13
Source: Nat Commun. 2024 Jan 22;15:673. doi: 10.1038/s41467-024-44867-2 (PMC10803366; doi:10.1038/s41467-024-44867-2)
Supplement: Supplementary file 4 — Source Data [file 41467_2024_44867_MOESM4_ESM.zip › Source Data Figure 3.xlsx]

## Sheet: 3c
	padCas13-1						padCas13-2						Full-length
	Dark			Light			Dark			Light			Dark
NT	0.017947	0.018937	0.008547	0.037705	0.03304	0.035316	0.023529	0.022635	0.013251	0.027613	0.026316	0.022148	0.109233	0.106298	0.124759
PspCas13b Tiling 50nt 50 mismatch distance crRNA to target W417X	0.014482	0.010695	0.010541	0.023158	0.030392	0.015152	0.310887	0.286405	0.34662	0.257563	0.106209	0.311708	0.041324	0.046448	0.043228
PspCas13b Tiling 50nt 48 mismatch distance crRNA to target W417X	0.058091	0.066207	0.052209	0.320755	0.274244	0.29882	0.096803	0.074431	0.099196	0.72071	0.680622	0.637168	1.73265	2.20542	2.0512
PspCas13b Tiling 50nt 46 mismatch distance crRNA to target W417X	0.098425	0.110429	0.073027	0.683036	0.801908	0.950163	0.295759	0.354651	0.403175	1.34454	1.03911	0.930864	3.13801	3.48558	2.35624
PspCas13b Tiling 50nt 44 mismatch distance crRNA to target W417X	0.110818	0.139286	0.243333	0.873368	0.882286	0.858904	0.249322	0.220736	0.2398	1.3081	1.35828	1.204	2.07032	3.84275	3.11621
PspCas13b Tiling 50nt 42 mismatch distance crRNA to target W417X	0.101347	0.101656	0.111524	0.174803	0.263029	0.24878	0.092794	0.086906	0.101324	0.667873	0.738645	0.771084	2.6164	2.97739	2.76892
PspCas13b Tiling 50nt 40 mismatch distance crRNA to target W417X	0.107172	0.130545	0.116985	1.08195	1.39781	1.22558	0.32618	0.503722	0.489906	2.16967	2.76486	2.84131	5.99866	5.59591	5.98785
PspCas13b Tiling 50nt 24 mismatch distance crRNA to target W417X	0.232443	0.223482	0.236912	0.284708	0.319349	0.407449	0.412475	0.309859	0.33774	0.798151	0.774257	0.650712	0.428624	0.541342	0.380191
PspCas13b Tiling 50nt 22 mismatch distance crRNA to target W417X	0.345482	0.4216	0.336213	0.580645	0.645325	0.65	0.394877	0.38617	0.341416	0.668442	0.685484	0.663352	0.89153	0.806156	0.810629
PspCas13b Tiling 50nt 16 mismatch distance crRNA to target W417X	0.270677	0.151468	0.183971	0.481481	0.552239	0.608924	0.192182	0.299745	0.269179	0.5811	0.519674	0.506472	0.256954	0.303568	0.268725
PspCas13b Tiling 30nt 30 mismatch distance crRNA to target W417X	0.007357	0.018993	0.013428	0.036827	0.016038	0.028419	0.016548	0.023398	0.022587	0.048701	0.060563	0.067248	0.054894	0.045892	0.334147
PspCas13b Tiling 30nt 24 mismatch distance crRNA to target W417X	0.051913	0.049371	0.074334	0.185484	0.279904	0.327212	0.199396	0.166372	0.144357	1.42538	0.915888	1.01222	3.44363	2.81623	1.61601
PspCas13b Tiling 30nt 22 mismatch distance crRNA to target W417X	0.080144	0.07486	0.058182	0.223245	0.197147	0.189225	0.168293	0.13308	0.089636	0.452421	0.315467	0.28135	0.394739	0.761099	0.81803
PspCas13b Tiling 30nt 20 mismatch distance crRNA to target W417X	0.040467	0.045872	0.043046	0.342367	0.437901	0.476295	0.104575	0.147712	0.10207	0.994975	0.501239	0.729258	2.3201	2.8068	2.41539
PspCas13b Tiling 30nt 16 mismatch distance crRNA to target W417X	0.05196	0.040153	0.056338	0.276978	0.292708	0.290579	0.165548	0.301325	0.282282	0.609589	0.718284	0.737475	0.489865	0.440666	0.466566

## Sheet: 3d
	padCas13-1						padCas13-2
hr	Dark			Light			Dark			Light
0	0.0545121	0.0522006	0.0441176	0.0545121	0.0522006	0.0441176	0.125631	0.0832755	0.0484976	0.125631	0.0832755	0.0484976
12	0.0679748	0.0735189	0.0558539	0.22	0.221374	0.190367	0.0804769	0.112275	0.127561	0.403714	0.454756	0.360428
24	0.124732	0.137343	0.131849	0.355195	0.595313	0.571573	0.363075	0.280927	0.272006	1.15245	1.21244	0.645733
48	0.235154	0.162637	0.14	0.784848	0.897527	0.802247	0.422989	0.326648	0.40327	2.12971	1.70982	1.73946

## Sheet: 3f
	padCas13-1												padCas13-2
hr	Dark						Light						Dark						Light
0	1.40704	3.1068	1.29096	1.74757	0.821355	2.12766	1.40704	3.1068	1.29096	1.74757	0.821355	2.12766	5.30806	4.50368	6.10236	4.50281	4.97018	4.20248	5.30806	4.50368	6.10236	4.50281	4.97018	4.20248
12	3.02734	2.18254	2.50232	2.06084	2.03488	3.43512	5.3913	6.37119	5.60498	6.4632	8.08754	7.39372	3.70705	4.81132	3.12195	2.78087	3.1968	4.72517	14.8876	14.8018	15.1786	15.4369	14.785	13.8423
24	1.84502	0.4	0.770713	1.23809	2.91353	2.28928	12.2857	13.8028	12.6374	9.36396	11.2727	9.48435	3.52941	6.15224	5	5.28801	4.2268	8.0597	22.5781	22.6284	19.5952	23.5593	24.7447	23.6971
48	3.30357	3.76838	3.64631	4.33305	3.08123	3.00679	18.8784	17.2794	17.5136	18.1742	18.8144	17.4022	10.6906	9.83456	9.50735	9.80736	7.54864	9.44206	36.1371	34.4517	35	34.1945	35.2007	35.373

## Sheet: 3g
	Dark			Light
no TF	93	103	104	98	103	102
NT	66	78	71	61	82	89
Full-length	92	74	90	89	88	88
padCas13-1	70	100	95	61	92	96
padCas13-2	86	102	90	92	93	94

## Sheet: 3h
	padCas13-1						padCas13-2
hr	Dark			Light			Dark			Light
-6	1	1	1				1	1	1
0	1	1	1	3.44017	4.42572	4.78113	1	1	1	8.71431	6.76789	6.22006
12	1	1	1	9.78988	8.19584	11.1035	1	1	1	11.1103	8.52153	9.04803
15	1	1	1	5.19312	5.79076	5.10354	1	1	1	2.30065	2.29689	2.77659
21	1	1	1	1.93068	2.49142	2.04306	1	1	1	2.0357	1.92289	2.3265
24	1	1	1	0.644715	1.35374	0.865508	1	1	1	1.33478	0.903921	1.39828
48	1	1	1	0.80945	2.26509	0.631539	1	1	1	1.37982	0.934301	0.792097

## Sheet: 3i
	padCas13-1						padCas13-2
hr	Dark			Light			Dark			Light
0	1	1	1	3.06408	3.3804	2.72249	1	1	1	3.7312	2.9973	3.24239
3	1	1	1	2.97901	3.46359	2.56494	1	1	1	2.49538	2.23732	2.08373
6	1	1	1	1.80582	1.61067	1.48907	1	1	1	1.63552	1.41207	1.59352
9	1	1	1	1.67499	1.1759	1.46774	1	1	1	1.31298	1.31353	1.70367
12	1	1	1	1.28621	1.09729	1.3492	1	1	1	1.41972	1.09206	1.17998
15	1	1	1	1.24418	1.22388	1.40122	1	1	1	1.1592	1.1592	0.923767
24	1	1	1	0.945051	1.26598	1.26431	1	1	1	0.693419	0.613894	1.54235
