# Supplementary material for: Programmable RNA base editing with photoactivatable CRISPR-Cas13
Source: Nat Commun. 2024 Jan 22;15:673. doi: 10.1038/s41467-024-44867-2 (PMC10803366; doi:10.1038/s41467-024-44867-2)
Supplement: Supplementary file 4 — Source Data [file 41467_2024_44867_MOESM4_ESM.zip › Source Data Figure 4.xlsx]

## Sheet: 4f
		Dark			Light
Full-length	NT	0.58	0.59	0.47
	Target	23.7	23.7	24.8
	padCas13-1	0.16	0.9	0.32	6.35	6.16	7.32
	padCas13-2	1.9	2.18	2.21	16.4	18.7	18.3

## Sheet: 4i
	GFP	BFP
	0.013003	0.217213
	0.008901	0.223383
	0.010452	0.24145
	0.009082	0.245751
	0.007933	0.237548
	0.004752	0.229829
	0.009404	0.230985
	0.008696	0.215298
	0.011644	0.202216
	0.006566	0.187644
	0.005874	0.184686
	0.008511	0.167023
	0.008075	0.18224
	0.012692	0.173768
	0.007034	0.192285
	0.015286	0.196874
	0.015021	0.195349
	0.012979	0.18908
	0.016338	0.192903
	0.011204	0.194825
	0.015722	0.205274
	0.016054	0.209609
	0.013727	0.217989
	0.012852	0.239758
	0.019663	0.238724
	0.016345	0.234866
	0.024446	0.248189
	0.020487	0.251521
	0.013971	0.2606
	0.017483	0.271393
	0.015124	0.286132
	0.012231	0.284068
	0.013574	0.303434
	0.021533	0.308512
	0.030788	0.316101
	0.045748	0.309537
	0.052993	0.297143
	0.062759	0.295663
	0.075675	0.298949
	0.049961	0.285446
	0.043639	0.280156
	0.029261	0.286566
	0.027751	0.281915
	0.026473	0.294765
	0.036213	0.30853
	0.047035	0.322098
	0.049515	0.325801
	0.026171	0.349435
	0.024868	0.33683
	0.018617	0.345867
	0.019234	0.357977
	0.011899	0.361913
	0.017679	0.365889
	0.016604	0.369585
	0.019637	0.358489
	0.022255	0.370575
	0.02519	0.374999
	0.027655	0.372346
	0.030678	0.377184
	0.027588	0.399724
	0.029841	0.398539
	0.028187	0.421089
	0.033556	0.422022
	0.028053	0.437134
	0.028312	0.442212
	0.025537	0.444252
	0.03549	0.441997
	0.024222	0.411943
	0.029034	0.424532
	0.029013	0.403041
	0.022536	0.394911
	0.025447	0.382891
	0.017341	0.387761
	0.017466	0.375548
	0.015262	0.361427
	0.0159	0.363479
	0.00866	0.364291
	0.009598	0.364908
	0.012959	0.359067
	0.012731	0.36351
	0.025296	0.350041
	0.011247	0.358141
	0.011955	0.341285
	0.017462	0.333029
	0.020375	0.32611
	0.016297	0.33547
	0.012369	0.335856
	0.01316	0.331616
	0.010098	0.313786
	0.011719	0.314014
	0.017369	0.315807
	0.016396	0.296507
	0.014137	0.304767
	0.013317	0.309074
	0.013345	0.312989
	0.022391	0.31842
	0.017026	0.331932
	0.012593	0.324165
	0.013108	0.337333
	0.017196	0.336409
	0.022451	0.335189
	0.014482	0.353736
	0.013593	0.371441
	0.010417	0.36728
	0.014751	0.359664
	0.019435	0.38059
	0.017645	0.36235
	0.027903	0.380871
	0.027171	0.380558
	0.044944	0.38403
	0.045796	0.404977
	0.036907	0.397749
	0.034945	0.385919
	0.033804	0.398356
	0.025321	0.397973
	0.030136	0.38489
	0.027961	0.353258
	0.031469	0.335547
	0.035394	0.320212
	0.034525	0.299455
	0.036965	0.282702
	0.033863	0.271861
	0.037847	0.259645
	0.041326	0.241817
	0.05118	0.221046
	0.070479	0.209929
	0.080029	0.205418
	0.084412	0.192147
	0.091505	0.172572
	0.085305	0.15752
	0.114441	0.15696
	0.094191	0.140476
	0.098618	0.112324
	0.102582	0.104368
	0.099422	0.095711
	0.088091	0.080734
	0.079451	0.077615
	0.069381	0.063075
	0.062628	0.061188
	0.050992	0.056997
	0.042785	0.051028
	0.035335	0.048371
	0.022081	0.064422
	0.012763	0.068479
	0.014348	0.085638
	0.008731	0.094945
	0.011625	0.117165
	0.00955	0.130761
	0.009263	0.140712
	0.010825	0.15388
	0.005766	0.159813
	0.007034	0.16775
	0.009921	0.163551
	0.007825	0.169553
	0.010266	0.179067
	0.009345	0.168661
	0.007685	0.172856
	0.005518	0.176899
	0.010094	0.166244
	0.012157	0.145886
	0.010952	0.146028
	0.009054	0.13749
	0.006629	0.135609
	0.00833	0.110851
	0.011191	0.102057
	0.012409	0.081448
	0.020194	0.076054
	0.024179	0.075781
	0.010885	0.088531
	0.009259	0.083025
	0.01253	0.09166
	0.02025	0.108325
	0.029994	0.115819
	0.018853	0.114477
	0.024073	0.121033
	0.022352	0.133231
	0.029052	0.132775
	0.026695	0.149449
	0.029604	0.138385
	0.031926	0.152267
	0.030965	0.168233
	0.028534	0.188968
	0.020321	0.206876
	0.025427	0.199625
	0.023553	0.204065
	0.021104	0.217571
	0.023198	0.238493
	0.018887	0.237211
	0.014022	0.259075
	0.026497	0.254216
	0.01357	0.278588
	0.01868	0.287515
	0.019258	0.298576
	0.017554	0.298118
	0.018652	0.308142
	0.020519	0.30313
	0.020306	0.302634
	0.018695	0.303491
	0.010413	0.298443
	0.013313	0.301359
	0.01725	0.310254
	0.016931	0.306871
	0.009546	0.328043
	0.013649	0.338702
	0.018699	0.348878
	0.016306	0.360225
	0.012498	0.381879
	0.029474	0.414831
	0.027475	0.403071
	0.030234	0.428976
	0.044791	0.472634
	0.054585	0.51984
	0.064251	0.542203
	0.079058	0.577675
	0.065541	0.587058
	0.086746	0.627822
	0.08504	0.645255
	0.076195	0.649987
	0.0734	0.666447
	0.057543	0.653171
	0.039232	0.657064
	0.028592	0.653412
	0.030115	0.642869
	0.015735	0.634103
	0.026926	0.646211
	0.025856	0.629325
	0.026883	0.608814
	0.02771	0.590769
	0.035583	0.564166
	0.033119	0.545495
	0.035434	0.529794
	0.022259	0.523651
	0.024955	0.519619
	0.020069	0.523933
	0.024521	0.539557
	0.026227	0.539193
	0.031493	0.55248
	0.024317	0.543428
	0.024314	0.556843
	0.029813	0.548626
	0.026742	0.536217
	0.027521	0.514123
	0.016306	0.51306
	0.030104	0.510533
	0.027439	0.500186
	0.023458	0.489706
	0.024985	0.485304
	0.01755	0.457955
	0.023521	0.456389
	0.019478	0.44732
	0.01495	0.449344
	0.016849	0.421693
	0.014971	0.412649
	0.0152	0.395089
	0.017472	0.387942
	0.01534	0.381889
	0.014078	0.392503
	0.013196	0.391491
	0.015243	0.410615
	0.01255	0.426098
	0.012604	0.410499
	0.008901	0.400834
	0.00833	0.392028
	0.01214	0.360513
	0.010779	0.354324
	0.010913	0.323833
	0.008657	0.292185
	0.005287	0.26782
	0.006534	0.2556
	0.006807	0.228336
	0.006935	0.238313
	0.007431	0.249571
	0.008243	0.250885
	0.008862	0.274565
	0.009951	0.297764
	0.01059	0.293026
	0.012054	0.331606
	0.011534	0.345511
	0.015487	0.349123
	0.010896	0.350709
	0.009416	0.355096
	0.010913	0.365531
	0.012008	0.36837
	0.014038	0.374277
	0.016506	0.365869
	0.014369	0.370025
	0.019411	0.381267
	0.020353	0.376103
	0.02547	0.372396
	0.020679	0.356016
	0.015817	0.366147
	0.017809	0.352072
	0.019029	0.32875
	0.017501	0.30843
	0.01681	0.284191
	0.012601	0.290354
	0.009421	0.268667
	0.015403	0.252901
	0.011735	0.233974
	0.011342	0.221664
	0.014534	0.19394
	0.016381	0.168408
	0.014208	0.139001
	0.014206	0.118099
	0.01035	0.105665
	0.012366	0.090909
	0.011743	0.073356
	0.009203	0.070605
	0.016183	0.06785
	0.01018	0.067053
	0.01183	0.061952
	0.007689	0.064037
	0.006598	0.072519
	0.010715	0.077214
	0.010322	0.084725
	0.013716	0.093973
	0.01344	0.098434
	0.016086	0.107261
	0.019916	0.119093
	0.020774	0.136471
	0.022156	0.160945
	0.021994	0.175539
	0.030902	0.171773
	0.030593	0.199179
	0.03615	0.197874
	0.042356	0.211813
	0.042307	0.20742
	0.057394	0.213916
	0.053429	0.225789
	0.06366	0.22518
	0.083199	0.226164
	0.081939	0.229449
	0.077769	0.2335
	0.065222	0.248552
	0.074172	0.245403
	0.069342	0.241735
	0.083155	0.252913
	0.08692	0.254124
	0.069129	0.278568
	0.079703	0.274543
	0.095807	0.278806
	0.091449	0.286856
	0.07212	0.309204
	0.074877	0.326911
	0.065763	0.339202
	0.073629	0.340337
	0.065648	0.366118
	0.058936	0.393881
	0.058684	0.395483
	0.05074	0.406659
	0.061129	0.409961
	0.046701	0.397577
	0.041787	0.399807
	0.034167	0.395768
	0.031391	0.400085
	0.033502	0.403153
	0.035087	0.415555
	0.029658	0.415056
	0.028116	0.41397
	0.032722	0.420949
	0.013451	0.419679
	0.02654	0.412484
	0.022639	0.402429
	0.015652	0.39438
	0.015471	0.390469
	0.015868	0.350451
	0.014577	0.339128
	0.016644	0.314703
	0.024056	0.285914
	0.027021	0.265929
	0.018939	0.251981
	0.025891	0.236712
	0.027262	0.216692
	0.030234	0.220603
	0.032532	0.223238
	0.029718	0.223864
	0.032304	0.239578
	0.034449	0.245055
	0.039339	0.270464
	0.033977	0.295021
	0.030514	0.322296
	0.044748	0.353397
	0.027678	0.361888
	0.033591	0.392767
	0.02886	0.395149
	0.032722	0.385339
	0.035883	0.371328
	0.031135	0.358241
	0.022078	0.349517
	0.018613	0.324754
	0.012629	0.299743
	0.010758	0.268892
	0.013444	0.242196
	0.009203	0.230486
	0.006219	0.22161
	0.008783	0.215516
	0.009964	0.23251
	0.009341	0.21379
	0.009057	0.207655
	0.012148	0.200675
	0.010602	0.191325
	0.006516	0.200755
	0.008845	0.193194
	0.00579	0.21155
	0.008972	0.217198
	0.013259	0.223266
	0.018294	0.228729
	0.028372	0.238922
	0.015907	0.238538
	0.019924	0.242502
	0.014775	0.247593
	0.017479	0.250614
	0.024951	0.242045
	0.023982	0.232883
	0.024509	0.22979
	0.021533	0.223955
	0.022798	0.229218
	0.009085	0.234394
	0.018093	0.236684
	0.01479	0.25234
	0.008345	0.259806
	0.006499	0.262998
	0.011403	0.25482
	0.004847	0.253928
	0.006697	0.240077
	0.01529	0.222827
	0.009956	0.212309
	0.013104	0.235489
	0.006609	0.25013
	0.00899	0.249554
	0.010188	0.24872
	0.0074	0.257814
	0.010613	0.272232
	0.009333	0.287207
	0.015998	0.305505
	0.011873	0.34067
	0.018372	0.35711
	0.016714	0.370327
	0.029352	0.392816
	0.039855	0.418952
	0.038934	0.447506
	0.037315	0.470781
	0.033796	0.485352
	0.03854	0.483224
	0.039572	0.470076
	0.039698	0.487256
	0.033315	0.496537
	0.033934	0.504816
	0.040638	0.516443
	0.03328	0.51678
	0.034313	0.506919
	0.034056	0.511419
	0.029384	0.500404
	0.03488	0.495238
	0.025994	0.497109
	0.02858	0.501293
	0.026788	0.515909
	0.02284	0.529646
	0.023549	0.541148
	0.023422	0.559119
	0.019308	0.566541
	0.021356	0.544607
	0.021171	0.547536
	0.029537	0.557447
	0.020144	0.541849
	0.0199	0.514669
	0.024293	0.53748
	0.0221	0.522167
	0.024836	0.500424
	0.021718	0.502751
	0.011073	0.488183
	0.020593	0.485757
	0.019325	0.469996
	0.019364	0.45982
	0.018316	0.438476
	0.017932	0.406207
	0.014223	0.37792
	0.019031	0.34368
	0.013876	0.320678
	0.020994	0.268848
	0.028981	0.254419
	0.040174	0.229234
	0.037	0.202389
	0.033669	0.194607
	0.038792	0.178783
	0.041677	0.179404
	0.052299	0.183611
	0.048299	0.180184
	0.039973	0.195096
	0.034415	0.199087
	0.028726	0.209656
	0.022068	0.217524
	0.016754	0.230606
	0.016129	0.242178
	0.017632	0.258561
	0.020935	0.281487
	0.021699	0.294996
	0.014208	0.308775
	0.022861	0.33358
	0.027655	0.33067
	0.023896	0.342449
	0.020112	0.351656
	0.027146	0.379856
	0.028817	0.380606
	0.03532	0.379027
	0.042619	0.37431
	0.028599	0.383334
	0.027529	0.380576
	0.030926	0.369118
	0.025526	0.364611
	0.01829	0.352015
	0.022758	0.33214
	0.014216	0.303664
	0.022324	0.279488
	0.03156	0.247519
	0.024565	0.228143
	0.016757	0.20071
	0.01664	0.186771
	0.024399	0.172821
	0.021612	0.172448
	0.034281	0.181179
	0.038041	0.185538
	0.040678	0.220181
	0.032407	0.213151
	0.038615	0.233129
	0.028974	0.233364
	0.029406	0.239824
	0.025045	0.248028
	0.017401	0.246939
	0.032974	0.254402
	0.012888	0.272004
	0.018745	0.278272
	0.012541	0.280998
	0.01868	0.269527
	0.016558	0.274134
	0.020455	0.268452
	0.017427	0.268244
	0.025718	0.251774
	0.018238	0.239776
	0.024757	0.226305
	0.028211	0.229471
	0.032379	0.226517
	0.033757	0.221699
	0.03352	0.217862
	0.033088	0.201602
	0.0413	0.211521
	0.043564	0.201953
	0.055736	0.205675
	0.050446	0.193206
	0.045623	0.184273
	0.050606	0.183609
	0.055555	0.165638
	0.038675	0.165517
	0.029168	0.167519
	0.030328	0.161454
	0.024233	0.142474
	0.024403	0.129065
	0.026057	0.13036
	0.020726	0.12411
	0.020884	0.142787
	0.028765	0.143842
	0.022652	0.162273
	0.021369	0.155746
	0.037981	0.153216
	0.047562	0.1572
	0.043083	0.154867
	0.034399	0.143986
	0.013507	0.120407
	0.018167	0.114381
	0.01838	0.108065
	0.015314	0.108153
	0.01016	0.113058
	0.011297	0.124768
	0.011573	0.143318
	0.013818	0.165141
	0.015793	0.177926
	0.015909	0.201159
	0.024332	0.216524
	0.028112	0.208337
	0.034555	0.222118
	0.034501	0.233958
	0.027262	0.242562
	0.033636	0.264945
	0.028289	0.29078
	0.038824	0.300368
	0.03567	0.302332
	0.03538	0.304353
	0.041878	0.303632
	0.038402	0.294475
	0.051272	0.293573
	0.056987	0.296334
	0.052941	0.303937
	0.052118	0.310046
	0.055949	0.314052
	0.048351	0.335372
	0.049433	0.339525
	0.044851	0.360015
	0.054906	0.356783
	0.049944	0.36586
	0.043206	0.371536
	0.054865	0.371532
	0.051717	0.370284
	0.058751	0.378499
	0.059952	0.387816
	0.050595	0.378145
	0.032914	0.379271
	0.032836	0.354478
	0.018093	0.34625
	0.019025	0.335941
	0.020498	0.333007
	0.017401	0.342251
	0.024895	0.326262
	0.024938	0.314805
	0.033088	0.312009
	0.035851	0.323273
	0.02977	0.323198
	0.03956	0.316945
	0.034455	0.31237
	0.026238	0.315415
	0.03099	0.296922
	0.019872	0.283764
	0.030029	0.275897
	0.028151	0.2755
	0.020873	0.254039
	0.021943	0.250626
	0.02116	0.24512
	0.028832	0.239393
	0.019463	0.247775
	0.025088	0.253665
	0.017664	0.259288
	0.019282	0.251648
	0.024002	0.255467
	0.0328	0.261242
	0.029406	0.253681
	0.024655	0.247568
	0.031762	0.240492
	0.030639	0.240144
	0.029442	0.217252
	0.033131	0.228193
	0.025977	0.232903
	0.03819	0.266415
	0.038356	0.291736
	0.042744	0.301092
	0.037864	0.319203
	0.044237	0.324982
	0.054874	0.34482
	0.080749	0.34008
	0.075537	0.36123
	0.081568	0.351474
	0.082325	0.362723
	0.081564	0.364178
	0.095796	0.357204
	0.099875	0.356835
	0.094131	0.353518
	0.083923	0.3518
	0.093241	0.333769
	0.095187	0.334398
	0.086092	0.326215
	0.077113	0.329743
	0.07318	0.328001
	0.063141	0.343139
	0.059413	0.343487
	0.059648	0.347205
	0.056157	0.339065
	0.05676	0.357647
	0.062405	0.347095
	0.060527	0.338769
	0.059393	0.328419
	0.041248	0.320011
	0.041634	0.326114
	0.036965	0.326107
	0.02403	0.308006
	0.036111	0.303509
	0.035989	0.287713
	0.036978	0.278451
	0.041655	0.27829
	0.035898	0.258671
	0.040228	0.263311
	0.032981	0.271548
	0.034451	0.286943
	0.038733	0.292961
	0.035005	0.295685
	0.029761	0.29432
	0.024364	0.309724
	0.019734	0.296887
	0.016038	0.316171
	0.018848	0.322713
	0.031514	0.321027
	0.019489	0.322148
	0.026438	0.32247
	0.025438	0.315813
	0.029966	0.314004
	0.036474	0.323908
	0.037906	0.343256
	0.037229	0.32837
	0.044418	0.342322
	0.041961	0.341851
	0.044165	0.320077
	0.051106	0.299563
	0.04454	0.290804
	0.043391	0.286521
	0.04611	0.287632
	0.052788	0.290056
	0.041099	0.297867
	0.041492	0.289785
	0.057342	0.289782
	0.035674	0.286199
	0.05137	0.297488
	0.051602	0.298355
	0.059952	0.305814
	0.048681	0.318514
	0.053256	0.331504
	0.060818	0.353388
	0.048029	0.356361
	0.044288	0.374606
	0.043154	0.377659
	0.041354	0.405774
	0.048737	0.429014
	0.046772	0.450121
	0.045056	0.463717
	0.040159	0.489571
	0.037552	0.502403
	0.037127	0.510522
	0.049854	0.547276
	0.039217	0.56959
	0.036351	0.574949
	0.035061	0.581992
	0.037414	0.583611
	0.037407	0.567894
	0.028946	0.56925
	0.037276	0.554654
	0.030044	0.525605
	0.030419	0.533254
	0.031958	0.518585
	0.025828	0.50942
	0.033686	0.494002
	0.026387	0.503289
	0.033988	0.473469
	0.038225	0.454877
	0.032325	0.453922
	0.030855	0.445552
	0.028317	0.425551
	0.026997	0.439769
	0.030863	0.456798
	0.022108	0.448167
	0.021615	0.455372
	0.030061	0.462009
	0.01888	0.467529
	0.023499	0.487456
	0.028056	0.47979
	0.024907	0.493176
	0.025902	0.482074
	0.02445	0.480954
	0.025339	0.49907
	0.023758	0.525342
	0.036718	0.53726
	0.030167	0.530735
	0.02958	0.55249
	0.02897	0.526529
	0.027152	0.509468
	0.020243	0.525912
	0.031107	0.50815
	0.037187	0.525134
	0.025211	0.507511
	0.030246	0.501483
	0.025306	0.491051
	0.028871	0.477336
	0.0253	0.451855
	0.020243	0.439243
	0.019864	0.430975
	0.021565	0.419047
	0.018352	0.385393
	0.020026	0.377339
	0.016412	0.362365
	0.01396	0.349852
	0.015885	0.34653
	0.024301	0.351095
	0.020832	0.335888
	0.017188	0.333022
	0.028038	0.349204
	0.032422	0.354621
	0.026242	0.363655
	0.03184	0.373202
	0.035844	0.389975
	0.036032	0.412098
	0.031394	0.422483
	0.025352	0.454957
	0.016093	0.479208
	0.02547	0.49427
	0.023797	0.516596
	0.024411	0.545487
	0.032793	0.576223
	0.029774	0.596488
	0.034522	0.610728
	0.028871	0.613662
	0.029899	0.610044
	0.031762	0.599549
	0.035883	0.576806
	0.028038	0.563119
	0.028383	0.560058
	0.030473	0.545264
	0.031262	0.540519
	0.026734	0.543089
	0.036368	0.555779
	0.029233	0.577418
	0.022121	0.583528
	0.024774	0.588822
	0.037155	0.626216
	0.034529	0.612099
	0.033675	0.609693
	0.026274	0.59593
	0.032006	0.590984
	0.028163	0.581261
	0.026785	0.572489
	0.02081	0.564643
	0.030335	0.563432
	0.037714	0.559154
	0.019584	0.551973
	0.02784	0.538514
	0.021143	0.525908
	0.02784	0.505958
	0.029544	0.496939
	0.022568	0.502308
	0.028245	0.483437
	0.027199	0.478452
	0.036234	0.448923
	0.022178	0.450211
	0.023297	0.44861
	0.023198	0.424968
	0.021617	0.421345
	0.020179	0.408215
	0.015935	0.417083
	0.017822	0.430607
	0.02547	0.397985
	0.029179	0.407788
	0.019251	0.396196
	0.020282	0.385884
	0.016515	0.411592
	0.020679	0.412819
	0.01303	0.411384
	0.016714	0.424624
	0.023351	0.425
	0.020483	0.410169
	0.018494	0.405103
	0.017869	0.402653
	0.021904	0.387603
	0.01677	0.370422
	0.015719	0.354621
	0.013861	0.348969
	0.014042	0.354628
	0.020761	0.346523
	0.010464	0.358627
	0.016438	0.366331
	0.017326	0.354084
	0.015286	0.35003
	0.01377	0.363128
	0.010234	0.353723
	0.010227	0.35303
	0.015594	0.345741
	0.011924	0.362479
	0.01677	0.350985
	0.011293	0.347202
	0.019631	0.352794
	0.010624	0.35662
	0.015459	0.356246
	0.009231	0.344299
	0.009602	0.355152
	0.00786	0.336564
	0.007771	0.359242
	0.009766	0.372378
	0.004716	0.376852
	0.011168	0.385849
	0.009	0.407035
	0.010534	0.416149
	0.020364	0.419834
	0.009943	0.429959
	0.014659	0.444404
	0.013632	0.45993
	0.011066	0.447004
	0.010464	0.432749
	0.007735	0.431208
	0.006102	0.425175
	0.004712	0.409354
	0.01007	0.389678
	0.003385	0.3719
	0.003424	0.362176
	0.004752	0.3484
	0.004886	0.345416
	0.006333	0.335101
	0.006467	0.321076
	0.007625	0.293725
	0.005042	0.284741
	0.00894	0.268477
	0.00535	0.262805
	0.006303	0.247499
	0.007215	0.254117
	0.007506	0.229218
	0.004673	0.220845
	0.003508	0.214254
	0.005266	0.205878
	0.004039	0.198455
	0.003137	0.199367
	0.003743	0.1994
	0.001673	0.208151
	0.001106	0.203423
	0.00033	0.205159
	0.001921	0.197842
	0.003066	0.194505
	0.002184	0.191445
	0.002016	0.19454
	0.000716	0.184608
	5.04e-05	0.186835
	0.000192	0.171239
	0	0.165577
	0.000145	0.163127
	0.000451	0.158418
	0.000235	0.170653
	0.001552	0.170769
	0.001581	0.180547
	0.00224	0.179137
	0.002831	0.18868
	0.001925	0.186878
	0.002913	0.198187
	0.004705	0.197604
	0.005018	0.210446
	0.00315	0.221878
	0.003774	0.211595
	0.005089	0.218586
	0.00511	0.225784
	0.005975	0.22784
	0.005326	0.2333
	0.004062	0.245288
	0.003735	0.246567
	0.004586	0.248084
	0.008959	0.24428
	0.007554	0.23701
	0.010148	0.2441
	0.003066	0.244799
	0.008285	0.251092
	0.007916	0.257909
	0.009035	0.267152
	0.006818	0.28044
	0.013535	0.284796
	0.01247	0.288359
	0.01658	0.314726
	0.022564	0.332864
	0.018277	0.347543
	0.023105	0.347417
	0.024388	0.354071
	0.030246	0.364041
	0.039536	0.358814
	0.046255	0.362274
	0.031614	0.356748
	0.031493	0.353916
	0.0386	0.35803
	0.044957	0.356818
	0.036545	0.364649
	0.045476	0.350073
	0.039657	0.358985
	0.032273	0.369181
	0.042675	0.348404
	0.038115	0.336722
	0.032538	0.331404
	0.030289	0.312591
	0.019329	0.310845
	0.010704	0.289399
	0.021048	0.2947
	0.017589	0.293447
	0.016157	0.281013
	0.012644	0.276437
	0.01877	0.248795
	0.018963	0.252951
	0.014341	0.247164
	0.0191	0.24734
	0.017089	0.247335
	0.020605	0.274843
	0.0207	0.278075
	0.018494	0.271298
	0.018065	0.278852
	0.015251	0.277461
	0.013175	0.276634
	0.015719	0.265082
	0.008806	0.25267
	0.011228	0.238957
	0.01101	0.237376
	0.01074	0.231198
	0.014313	0.228705
	0.008873	0.23744
	0.011424	0.229794
	0.024836	0.225749
	0.020172	0.211964
	0.020853	0.207469
	0.021309	0.188135
	0.015424	0.193767
	0.025781	0.170052
	0.023529	0.176439
	0.030341	0.164184
	0.03582	0.172645
	0.036071	0.182819
	0.034824	0.179836
	0.039023	0.195527
	0.037474	0.208056
	0.040012	0.225796
	0.028219	0.227023
	0.039359	0.235053
	0.029722	0.268733
	0.030699	0.268361
	0.035656	0.290562
	0.030469	0.294317
	0.027829	0.31576
	0.017841	0.328222
	0.010818	0.328051
	0.01299	0.339954
	0.011049	0.362317
	0.015124	0.372127
	0.009181	0.371754
	0.011264	0.372934
	0.010219	0.36402
	0.008716	0.354953
	0.012604	0.356436
	0.006904	0.332751
	0.010559	0.329184
	0.016962	0.33584
	0.019801	0.358599
	0.019605	0.378622
	0.019896	0.377719
	0.020565	0.389655
	0.029438	0.390564
	0.027081	0.379335
	0.024056	0.385343
	0.019482	0.37682
	0.024396	0.357096
	0.03465	0.351624
	0.034734	0.358118
	0.030908	0.356993
	0.035773	0.374908
	0.038005	0.381718
	0.025636	0.391271
	0.023033	0.388903
	0.019034	0.385255
	0.012077	0.388685
	0.018176	0.365865
	0.01468	0.364038
	0.01934	0.353578
	0.029345	0.344661
	0.026391	0.352037
	0.026962	0.339445
	0.017281	0.336001
	0.018014	0.339756
	0.018687	0.344324
	0.01608	0.342424
	0.023609	0.346087
	0.024836	0.355342
	0.032028	0.360546
	0.029856	0.375084
	0.035518	0.376014
	0.035434	0.391168
	0.043488	0.38625
	0.043898	0.409748
	0.034622	0.411957
	0.045862	0.407292
	0.051747	0.423384
	0.066121	0.423695
	0.060818	0.427986
	0.073711	0.432145
	0.07132	0.425399
	0.087807	0.408673
	0.072775	0.404323
	0.061409	0.38471
	0.067022	0.369712
	0.059656	0.367099
	0.052122	0.360233
	0.043355	0.351804
	0.027042	0.358068
	0.029923	0.361372
	0.025296	0.37416
	0.030965	0.395234
	0.029052	0.410439
	0.035158	0.433438
	0.03477	0.469047
	0.041765	0.484688
	0.0495	0.48343
	0.036864	0.524995
	0.056006	0.538535
	0.038126	0.572334
	0.042296	0.573269
	0.023609	0.569914
	0.026533	0.57948
	0.027195	0.570636
	0.037535	0.562897
	0.028808	0.559084
	0.029158	0.545038
	0.022412	0.529934
	0.023053	0.532233
	0.016754	0.514142
	0.017932	0.512324
	0.019418	0.501029
	0.016664	0.455295
	0.015053	0.466446
	0.00994	0.444632
	0.00765	0.456051
	0.015066	0.431113
	0.015694	0.437843
	0.012215	0.445872
	0.009585	0.460017
	0.016739	0.463056
	0.015372	0.468352
	0.013462	0.474133
	0.021494	0.475398
	0.017539	0.469911
	0.012841	0.466594
	0.013302	0.453616
	0.014428	0.444632
	0.013494	0.411314
	0.011825	0.40363
	0.020679	0.384943
	0.028761	0.372225
	0.028407	0.375417
	0.028998	0.359538
	0.025406	0.353649
	0.026415	0.355528
	0.022011	0.341024
	0.015226	0.345381
	0.014078	0.335347
	0.013884	0.353909
	0.013039	0.352787
	0.027238	0.355642
	0.01462	0.38397
	0.031868	0.422866
	0.026805	0.442738
	0.042981	0.480919
	0.057472	0.49901
	0.047466	0.534671
	0.053457	0.546957
	0.057036	0.546501
	0.066802	0.556337
	0.071388	0.540822
	0.060212	0.524583
	0.04856	0.496199
	0.042945	0.484643
	0.075884	0.473305
	0.098304	0.46456
	0.112106	0.439007
	0.12039	0.420664
	0.100863	0.392486
	0.049936	0.382009
	0.012813	0.367308
	0.011023	0.352215
	0.016711	0.351348
	0.009857	0.359696
	0.015329	0.356747
	0.011155	0.347588
	0.010365	0.363981
	0.012647	0.365057
	0.009921	0.385329
	0.014042	0.412977
	0.009065	0.432925
	0.017639	0.456617
	0.01608	0.488654
	0.01553	0.519572
	0.022585	0.555336
	0.019349	0.567391
	0.029875	0.584971
	0.025789	0.581156
	0.021998	0.579399
	0.039406	0.579652
	0.046212	0.57839
	0.051473	0.564109
	0.049936	0.562996
	0.042214	0.553591
	0.037921	0.537568
	0.040855	0.523726
	0.038966	0.48812
	0.035242	0.463071
	0.039734	0.426784
	0.032252	0.388884
	0.020761	0.347313
	0.028202	0.327796
	0.013809	0.31907
	0.014262	0.291363
	0.011215	0.27718
	0.010439	0.262694
	0.010758	0.254201
	0.01396	0.264581
	0.014309	0.269556
	0.010022	0.260041
	0.015806	0.282973
	0.017766	0.306147
	0.012054	0.303091
	0.012243	0.313869
	0.008668	0.322376
	0.008494	0.329188
	0.013928	0.317549
	0.015368	0.318251
	0.013455	0.337732
	0.01644	0.328302
	0.019704	0.335891
	0.011168	0.330366
	0.016328	0.323595
	0.010704	0.330145
	0.010704	0.326044
	0.011034	0.341071
	0.016179	0.358223
	0.009912	0.359849
	0.007724	0.374771
	0.011944	0.381348
	0.014837	0.411845
	0.011637	0.427704
	0.015655	0.445517
	0.018259	0.457088
	0.015144	0.463021
	0.013809	0.482513
	0.020977	0.487436
	0.01501	0.487155
	0.02412	0.493859
	0.016066	0.474771
	0.019404	0.465927
	0.019722	0.442264
	0.025345	0.454663
	0.023631	0.451406
	0.021529	0.472096
	0.034253	0.486702
	0.059826	0.508102
	0.048346	0.500196
	0.05648	0.53999
	0.08117	0.538587
	0.066302	0.548105
	0.091048	0.555112
	0.089331	0.573617
	0.085545	0.57068
	0.090422	0.563202
	0.077269	0.572217
	0.090517	0.58554
	0.0926	0.581647
	0.092147	0.570841
	0.095229	0.589936
	0.094793	0.590192
	0.089249	0.60814
	0.077702	0.609333
	0.072825	0.606818
	0.066925	0.623535
	0.058244	0.622583
	0.058886	0.602268
	0.052543	0.578342
	0.044142	0.545705
	0.030883	0.501313
	0.024849	0.471773
	0.032612	0.451642
	0.040127	0.424529
	0.0229	0.396762
	0.022715	0.393959
	0.021943	0.376883
	0.018128	0.362397
	0.017861	0.341334
	0.020411	0.327101
	0.015892	0.334651
	0.019368	0.325959
	0.017539	0.320064
	0.022316	0.302753
	0.021475	0.308392
	0.028856	0.300771
	0.016562	0.320946
	0.019967	0.31717
	0.022607	0.320883
	0.021065	0.328339
	0.019959	0.331824
	0.015558	0.351839
	0.024198	0.371963
	0.017781	0.364601
	0.028025	0.390589
	0.020045	0.391196
	0.026479	0.382607
	0.02588	0.377442
	0.02616	0.36771
	0.023258	0.375112
	0.023495	0.366683
	0.03126	0.396018
	0.026883	0.411571
	0.025537	0.431158
	0.03104	0.427528
	0.017069	0.41411
	0.017964	0.408648
	0.019627	0.37684
	0.020877	0.368665
	0.023372	0.356951
	0.026557	0.353526
	0.022139	0.324042
	0.022536	0.306124
	0.022096	0.276437
	0.022324	0.273898
	0.015297	0.2725
	0.023463	0.280545
	0.03904	0.297574
	0.031549	0.298405
	0.047094	0.31083
	0.045272	0.323967
	0.048303	0.336089
	0.068236	0.355209
	0.063727	0.384093
	0.073452	0.398484
	0.068215	0.403374
	0.081458	0.421774
	0.067889	0.411298
	0.061756	0.422041
	0.059475	0.412744
	0.071514	0.419894
	0.067113	0.397441
	0.042559	0.375928
	0.039533	0.341369
	0.045107	0.318711
	0.035894	0.27551
	0.028202	0.223326
	0.027536	0.215472
	0.0266	0.191483
	0.021168	0.162178
	0.030621	0.141737
	0.024202	0.123355
	0.019424	0.093467
	0.018145	0.068945
	0.020534	0.048383
	0.019336	0.040825
	0.019959	0.030918
	0.026911	0.026579
	0.019616	0.027534
	0.021501	0.026561
	0.019238	0.033363
	0.020403	0.036866
	0.014758	0.045487
	0.02447	0.062335
	0.01895	0.077125
	0.023959	0.094957
	0.027745	0.118089
	0.026033	0.146936
	0.023364	0.177796
	0.026833	0.217511
	0.024879	0.25464
	0.03071	0.261039
	0.025254	0.29584
	0.02953	0.340618
	0.025076	0.369582
	0.021225	0.414252
	0.023379	0.440378
	0.02508	0.478361
	0.02491	0.513579
	0.026947	0.540215
	0.025664	0.563685
	0.027825	0.559306
	0.02712	0.559236
	0.031426	0.553369
	0.032049	0.527989
	0.026497	0.516981
	0.033317	0.500885
	0.027928	0.471161
	0.030883	0.461005
	0.038009	0.449663
	0.02864	0.436315
	0.030568	0.440493
	0.047055	0.436385
	0.052398	0.437855
	0.050865	0.446526
	0.064613	0.45219
	0.050688	0.456522
	0.055145	0.463485
	0.051768	0.454416
	0.056374	0.467929
	0.051098	0.482313
	0.034292	0.482616
	0.035284	0.485669
	0.026203	0.476881
	0.033261	0.462312
	0.040433	0.459055
	0.047891	0.448531
	0.052693	0.439914
	0.041563	0.4412
	0.03438	0.441393
	0.026675	0.402495
	0.023529	0.386956
	0.020261	0.381655
	0.017699	0.351263
	0.024431	0.327144
	0.027036	0.30394
	0.017781	0.278097
	0.022635	0.248738
	0.026522	0.235391
	0.02197	0.224841
	0.02682	0.218347
	0.016222	0.224832
	0.011892	0.219264
	0.015801	0.233553
	0.016023	0.241968
	0.019081	0.232959
	0.015743	0.22744
	0.017356	0.233725
	0.014329	0.244182
	0.025116	0.240622
	0.019737	0.243974
	0.01272	0.233563
	0.013018	0.234642
	0.013458	0.211763
	0.010027	0.206181
	0.013813	0.190092
	0.010467	0.166377
	0.013979	0.158963
	0.014546	0.165941
	0.015357	0.17859
	0.014825	0.199716
	0.017188	0.20989
	0.017652	0.215259
	0.026497	0.229496
	0.025651	0.239863
	0.031829	0.262396
	0.039378	0.29135
	0.027616	0.329504
	0.042371	0.349625
	0.038179	0.357524
	0.053933	0.377424
	0.064598	0.411153
	0.080305	0.421373
	0.094635	0.456668
	0.10135	0.480528
	0.107802	0.506634
	0.112968	0.505344
	0.111345	0.507912
	0.131623	0.500825
	0.121376	0.494761
	0.120354	0.478417
	0.107448	0.458805
	0.08921	0.448437
	0.086446	0.427498
	0.063908	0.408869
	0.058791	0.380242
	0.060074	0.373307
	0.052508	0.364829
	0.041895	0.35796
	0.045379	0.35678
	0.046009	0.353586
	0.046665	0.33363
	0.042005	0.331388
	0.048937	0.312806
	0.035741	0.319684
	0.031305	0.306298
	0.03488	0.282266
	0.034969	0.277499
	0.024588	0.285924
	0.019014	0.284122
	0.021296	0.271962
	0.021328	0.27263
	0.019109	0.282133
	0.018471	0.318236
	0.027113	0.330604
	0.025509	0.364817
	0.047958	0.392837
	0.041138	0.432869
	0.0388	0.420586
	0.027624	0.445444
	0.026738	0.470667
	0.023415	0.468927
	0.018868	0.45917
	0.021203	0.451329
	0.024314	0.445156
	0.022423	0.425659
	0.02108	0.430835
	0.028226	0.415467
	0.021479	0.383698
	0.030231	0.368633
	0.016813	0.358371
	0.022643	0.31551
	0.026001	0.299257
	0.022274	0.263098
	0.019353	0.250626
	0.024629	0.231979
	0.019385	0.244599
	0.026313	0.235043
	0.022645	0.220339
	0.01609	0.207091
	0.021546	0.18406
	0.019872	0.160482
	0.01614	0.127554
	0.015198	0.122444
	0.012746	0.099011
	0.013026	0.077695
	0.013841	0.066582
	0.014975	0.058958
	0.013246	0.059878
	0.010833	0.059714
	0.012164	0.068947
	0.012869	0.056422
	0.01383	0.065464
	0.009885	0.056049
	0.014743	0.058304
	0.013507	0.090565
	0.015944	0.084981
	0.017667	0.095486
	0.016474	0.109192
	0.015715	0.102436
	0.011625	0.133111
	0.017539	0.151512
	0.01725	0.143128
	0.024243	0.157741
	0.029261	0.178477
	0.02216	0.212031
	0.028655	0.245864
	0.018797	0.290446
	0.017809	0.311161
	0.023176	0.356396
	0.023517	0.380087
	0.026592	0.415979
	0.028963	0.445492
	0.041854	0.492632
	0.046981	0.532116
	0.057957	0.569443
	0.070494	0.594145
	0.076911	0.611195
	0.085064	0.613166
	0.090879	0.62356
	0.077769	0.612261
	0.083873	0.60914
	0.080943	0.626589
	0.083168	0.609934
	0.076316	0.61278
	0.077297	0.604422
	0.088068	0.603635
	0.084904	0.603894
	0.094953	0.5912
	0.075762	0.570478
	0.068385	0.600291
	0.077025	0.609428
	0.082237	0.608325
	0.079203	0.645547
	0.092026	0.67119
	0.089312	0.664758
	0.079617	0.631914
	0.073987	0.628296
	0.083474	0.598309
	0.083742	0.576976
	0.070295	0.557357
	0.061774	0.532875
	0.058983	0.519794
	0.073262	0.513066
	0.075522	0.495263
	0.061735	0.493015
	0.060094	0.471699
	0.057008	0.4533
	0.039285	0.432343
	0.047162	0.398421
	0.038583	0.373921
	0.038831	0.3419
	0.028032	0.297511
	0.028896	0.262293
	0.021419	0.235299
	0.014018	0.214014
	0.015204	0.194705
	0.016813	0.182423
	0.016866	0.173793
	0.014779	0.172124
	0.024868	0.184155
	0.020541	0.199954
	0.021688	0.210371
	0.021108	0.207247
	0.028754	0.222827
	0.030695	0.226116
	0.030675	0.23446
	0.030529	0.244571
	0.03971	0.245213
	0.041576	0.260916
	0.035702	0.270486
	0.032135	0.273901
	0.021975	0.274916
	0.019597	0.277203
	0.03088	0.275061
	0.026792	0.290527
	0.021337	0.301099
	0.02023	0.327608
	0.016183	0.348009
	0.025764	0.360566
	0.037435	0.364864
	0.030356	0.379448
	0.026164	0.401175
	0.021192	0.39178
	0.017302	0.382592
	0.016905	0.365544
	0.01597	0.347556
	0.013298	0.3346
	0.019502	0.330101
	0.021462	0.343129
	0.016509	0.36966
	0.026404	0.360763
	0.013671	0.351531
	0.014641	0.35194
	0.018656	0.348492
	0.025802	0.356502
	0.02856	0.373886
	0.047193	0.395272
	0.0602	0.418717
	0.084624	0.428695
	0.083643	0.43888
	0.098415	0.449438
	0.105279	0.471059
	0.112889	0.449452
	0.115398	0.465531
	0.13514	0.475866
	0.122995	0.480887
	0.120039	0.492253
	0.112046	0.491515
	0.108134	0.494716
	0.107617	0.493556
	0.093482	0.487914
	0.088557	0.4751
	0.070601	0.436176
	0.060034	0.429763
	0.051094	0.427936
	0.042746	0.416011
	0.03921	0.38712
	0.025364	0.375698
	0.023392	0.364459
	0.022503	0.364121
	0.03336	0.358697
	0.027361	0.370196
	0.024485	0.371061
	0.023034	0.390291
	0.032467	0.398691
	0.022458	0.414277
	0.023068	0.397988
	0.023883	0.40395
	0.032608	0.386801
	0.023092	0.391348
	0.023139	0.393736
	0.026404	0.390888
	0.024793	0.381991
	0.02495	0.382455
	0.029541	0.372776
	0.020817	0.363236
	0.021951	0.375565
	0.030119	0.354127
	0.017971	0.344155
	0.017356	0.340899
	0.015814	0.325987
	0.021412	0.324035
	0.023581	0.303351
	0.018777	0.280485
	0.019467	0.274808
	0.02299	0.276006
	0.019314	0.267412
	0.013358	0.285952
	0.018829	0.276674
	0.021119	0.27588
	0.014085	0.2642
	0.019821	0.295108
	0.012718	0.270166
	0.012215	0.261194
	0.013522	0.271583
	0.013498	0.2614
	0.016179	0.252831
	0.012041	0.250822
	0.013561	0.260151
	0.017897	0.269705
	0.018602	0.279701
	0.02414	0.288324
	0.018919	0.292501
	0.018712	0.297915
	0.017078	0.302349
	0.022904	0.293779
	0.020605	0.294402
	0.014801	0.270163
	0.017787	0.250023
	0.016136	0.232908
	0.019247	0.21697
	0.014171	0.200249
	0.008022	0.183103
	0.008345	0.178814
	0.010874	0.164104
	0.009468	0.157773
	0.009632	0.152182
	0.011321	0.143115
	0.018369	0.136997
	0.007704	0.12566
	0.011349	0.126124
	0.007983	0.10902
	0.009471	0.096403
	0.016541	0.09178
	0.011219	0.079863
	0.01603	0.057557
	0.010754	0.062465
	0.011899	0.058578
	0.009815	0.058905
	0.010506	0.067689
	0.013224	0.079301
	0.010881	0.086802
	0.007747	0.097801
	0.008125	0.096425
	0.008108	0.11045
	0.009641	0.101032
	0.007898	0.109137
	0.010439	0.113394
	0.008936	0.109157
	0.005212	0.108837
	0.00853	0.103322
	0.006499	0.09171
	0.006333	0.085206
	0.00714	0.068606
	0.008571	0.0713
	0.006283	0.068929
	0.004688	0.069014
	0.009171	0.061924
	0.006974	0.064097
	0.007653	0.073764
	0.006676	0.072639
	0.007023	0.069295
	0.005589	0.08223
	0.008388	0.079279
	0.004968	0.084929
	0.009097	0.101083
	0.004121	0.097174
	0.011771	0.111691
	0.007295	0.132072
	0.008692	0.148919
	0.010382	0.1702
	0.013255	0.173612
	0.015305	0.208541
	0.011113	0.224917
	0.010948	0.224882
	0.016097	0.229113
	0.017289	0.23583
	0.010577	0.238272
	0.0184	0.230404
	0.017837	0.223959
	0.01451	0.220873
	0.016798	0.204634
	0.016522	0.202181
	0.015577	0.197253
	0.011208	0.195071
	0.017326	0.206275
	0.010594	0.224709
	0.014648	0.23855
	0.013667	0.245526
	0.017955	0.265142
	0.018531	0.27114
	0.016672	0.277439
	0.012189	0.283904
	0.015463	0.287242
	0.013777	0.294384
	0.014309	0.295262
	0.01314	0.298909
	0.011314	0.288172
	0.012062	0.292555
	0.020026	0.285361
	0.016491	0.272298
	0.008845	0.24749
	0.009199	0.241763
	0.00922	0.248903
	0.016155	0.242537
	0.010829	0.25149
	0.007778	0.249637
	0.007612	0.256953
	0.010892	0.260593
	0.005747	0.266726
	0.007441	0.269426
	0.009128	0.276133
	0.011264	0.261868
	0.013759	0.253157
	0.010549	0.260497
	0.012561	0.26671
	0.014596	0.276705
	0.016562	0.272801
	0.014038	0.289392
	0.016325	0.28784
	0.017211	0.299886
	0.015435	0.311724
	0.013748	0.286528
	0.013168	0.283767
	0.017082	0.294645
	0.014156	0.265473
	0.016987	0.259876
	0.021009	0.24423
	0.019176	0.213186
	0.015471	0.209589
	0.018231	0.200221
	0.012409	0.187981
	0.008795	0.175456
	0.010148	0.160369
	0.008593	0.148985
	0.011963	0.149393
	0.013168	0.130962
	0.008409	0.12294
	0.00814	0.101181
	0.011888	0.093481
	0.011228	0.087381
	0.010589	0.082561
	0.010566	0.09177
	0.010913	0.099976
	0.010038	0.117741
	0.006368	0.135965
	0.011732	0.143331
	0.012916	0.160482
	0.019318	0.168822
	0.022536	0.167234
	0.020179	0.176674
	0.01159	0.179675
	0.009921	0.186758
	0.00372	0.189867
	0.006626	0.186613
	0.006283	0.173003
	0.003476	0.160485
	0.0045	0.151467
	0.005712	0.165021
	0.005128	0.16332
	0.003968	0.168591
	0.005121	0.164828
	0.004634	0.178125
	0.006329	0.179102
	0.001302	0.192039
	0.0035	0.205403
	0.010251	0.227276
	0.007381	0.239185
	0.004692	0.255724
	0.006637	0.260878
	0.006339	0.28618
	0.005177	0.295369
	0.007463	0.317071
	0.004394	0.344246
	0.006301	0.349197
	0.005248	0.363937
	0.009039	0.372912
	0.005259	0.384416
	0.007795	0.378524
	0.013897	0.379335
	0.009854	0.372794
	0.00894	0.372533
	0.009429	0.34631
	0.009242	0.343396
	0.006609	0.324845
	0.00202	0.30521
	0.002467	0.286718
	0.002346	0.275267
	0.001089	0.254532
	0.001594	0.263284
	0.002629	0.26609
	0.001141	0.273898
	0.002268	0.289905
	0.001882	0.296239
	0.006204	0.311724
	0.004302	0.311564
	0.004563	0.316364
	0.010404	0.314359
	0.008632	0.308281
	0.011622	0.314245
	0.013168	0.302936
	0.017667	0.308557
	0.013498	0.291493
	0.021373	0.292966
	0.03032	0.306823
	0.029768	0.301305
	0.033226	0.308705
	0.02745	0.309609
	0.019376	0.315557
	0.019435	0.309805
	0.012817	0.312208
	0.010885	0.32181
	0.010589	0.322192
	0.010456	0.31484
	0.016015	0.326849
	0.020336	0.326568
	0.018124	0.33356
	0.024332	0.348808
	0.025048	0.363617
	0.030691	0.363858
	0.028856	0.382434
	0.025722	0.408598
	0.026412	0.406045
	0.032396	0.429615
	0.030136	0.438947
	0.032124	0.45397
	0.021261	0.4393
	0.023422	0.444196
	0.019747	0.42956
	0.0189	0.42149
	0.017466	0.420579
	0.016338	0.425316
	0.014456	0.407558
	0.010684	0.406722
	0.006463	0.404569
	0.007791	0.383565
	0.011689	0.382705
	0.008802	0.356878
	0.007019	0.37336
	0.01484	0.373044
	0.010201	0.370183
	0.010691	0.388119
	0.011972	0.393736
	0.015198	0.410502
	0.010697	0.442693
	0.010447	0.465734
	0.013472	0.482412
	0.017848	0.501328
	0.016086	0.512605
	0.012547	0.523304
	0.014411	0.525862
	0.012647	0.522999
	0.016987	0.514376
	0.019085	0.518502
	0.012782	0.523711
	0.010439	0.520138
	0.015293	0.520691
	0.013384	0.510122
	0.008054	0.503587
	0.01181	0.488799
	0.009844	0.463568
	0.009018	0.437669
	0.006023	0.431752
	0.007239	0.423808
	0.007898	0.428172
	0.009609	0.429011
	0.012837	0.427505
	0.016679	0.436319
	0.010113	0.421019
	0.016491	0.423217
	0.013356	0.407937
	0.020711	0.379831
	0.019584	0.36511
	0.015719	0.352528
	0.019294	0.324982
	0.019353	0.310953
	0.024207	0.309274
	0.026479	0.309447
	0.028209	0.317742
	0.036344	0.312054
	0.045752	0.318167
	0.037032	0.323173
	0.043201	0.30157
	0.031756	0.316431
	0.037159	0.318273
	0.038764	0.322192
	0.039264	0.315422
	0.034486	0.31207
	0.036394	0.321209
	0.031741	0.317506
	0.027036	0.301697
	0.028457	0.294462
	0.023754	0.269657
	0.019187	0.246831
	0.026115	0.217651
	0.044271	0.204726
	0.049918	0.180069
	0.021845	0.149383
	0.018812	0.123714
	0.012285	0.107714
	0.01264	0.094521
	0.010421	0.092981
	0.009861	0.09707
	0.007112	0.095093
	0.024765	0.113654
	0.024903	0.122077
	0.035628	0.137114
	0.040206	0.16403
	0.054142	0.178948
	0.05789	0.196138
	0.055771	0.223842
	0.050791	0.252916
	0.041256	0.269233
	0.044182	0.288384
	0.038374	0.311851
	0.034264	0.336176
	0.035366	0.372706
	0.049685	0.381071
	0.055889	0.399686
	0.063857	0.442242
	0.083682	0.466556
	0.090036	0.494023
	0.072641	0.534909
	0.082191	0.561396
	0.08589	0.569371
	0.085639	0.587118
	0.072952	0.597244
	0.083871	0.577495
	0.061814	0.568238
	0.061429	0.566462
	0.059712	0.560276
	0.055704	0.561899
	0.048133	0.571161
	0.036914	0.587168
	0.051221	0.58573
	0.041323	0.600333
	0.038505	0.586476
	0.048174	0.592535
	0.0325	0.582431
	0.031352	0.587611
	0.024435	0.570844
	0.033457	0.567988
	0.023836	0.582984
	0.02014	0.577344
	0.024836	0.587256
	0.019778	0.571969
	0.016834	0.56938
	0.014967	0.557405
	0.016038	0.551172
	0.023939	0.547529
	0.01953	0.571445
	0.028357	0.567542
	0.03571	0.588145
[truncated: 7,320 more rows]
