# Supplementary material for: Programmable RNA base editing with photoactivatable CRISPR-Cas13
Source: Nat Commun. 2024 Jan 22;15:673. doi: 10.1038/s41467-024-44867-2 (PMC10803366; doi:10.1038/s41467-024-44867-2)
Supplement: Supplementary file 4 — Source Data [file 41467_2024_44867_MOESM4_ESM.zip › Source Data Figure 5.xlsx]

## Sheet: 5a
KRAS (A → I)		Dark			Light
	no TF	2.36486	2.8777	2.22589
Full-length (E488Q/T490A)	NT	3.01932	1.84984	2.70588
	Target	12.9527	9.11162	10.1947
	padCas13-2	4.92424	4.90798	4.83092	10.3553	11.1449	9.31372
PPIB (A → I)		Dark				Light
	no TF	0.58309	0.327869	0.255537
Full-length (E488Q/T490A)	NT	5.55556	4.52029	6.82493
	Target	38.2007	36.5549	35.7423
	padCas13-2	13.6177	11.8333	16.6075	15.2275	19.9541	21.3868	22.9823	23.1918
STAT3 (A → I)		Dark				Light
	no TF	4.7619	4.07583	2.21753
Full-length (E488Q/T490A)	NT	8.75	6.93182	8.38641
	Target	27.784	27.2145	30.9255
	padCas13-2	8.49343	10.3245	11.7249	11.3561	23.5113	24.7012	25.0254	25.9336

## Sheet: 5b
KRAS (C → U)		Dark			Light
	no TF	3.0349	3.20405	2.76923
Full-length (E488Q/T490A)	NT	4.3573	3.05011	4.16667
	Target	17.9325	15	10.9474
	padCas13-2	2.927	4.212	4.064	6.713	5.832	5.624

## Sheet: 5d
	Dark			Light
NT	1	1	1
Full-length (E488Q/T490A)	33.4138	35.9421	39.8447
padCas13-1	1.82758	1.84217	1.93163	3.2679	3.68977	2.44021
padCas13-2	2.61089	2.06203	2.40915	14.9854	16.4551	14.3589
