# Supplementary material for: Programmable RNA base editing with photoactivatable CRISPR-Cas13
Source: Nat Commun. 2024 Jan 22;15:673. doi: 10.1038/s41467-024-44867-2 (PMC10803366; doi:10.1038/s41467-024-44867-2)
Supplement: Supplementary file 4 — Source Data [file 41467_2024_44867_MOESM4_ESM.zip › Source Data Figure 6.xlsx]

## Sheet: 6c
	Dark					Light
padCas13-2 editor	101	248	82300	223000	19800	444000	456000	881000	705000	1200000

## Sheet: 6d
	Dark			Light
Lateral lobe of liver	3.33969	4.16667	3.39623	12.5412	11.2554	15.051
Medial lobe of liver	3.93145	3.44108	2.88739	14.106	9.14761	15.1616
