# Supplementary material for: Programmable RNA base editing with photoactivatable CRISPR-Cas13
Source: Nat Commun. 2024 Jan 22;15:673. doi: 10.1038/s41467-024-44867-2 (PMC10803366; doi:10.1038/s41467-024-44867-2)
Supplement: Supplementary file 4 — Source Data [file 41467_2024_44867_MOESM4_ESM.zip › Source Data for Supplementary Figures.xlsx]

## Sheet: Supple Fig.1
	Supplementary Fig. 1a						Supplementary Fig. 1b
	NT	130.006	149.519	134.898			NT	130.006	149.519	134.898
	T	3.39934	3.73487	2.86602			T	3.39934	3.73487	2.86602
	N272	159.322	171.371	226.658			N272	198.825	229.256	179.765
	N286	128.705	157.78	187.196			N286	153.479	196.377	166.115
	N351	202.571	154.952	149.173			N351	197.085	190.685	211.353
	N480	160.754	167.092	146.672			N480	241.048	205.237	178.177
	N550	192.996	217.594	211.242			N550	183.432	265.053	239.24
	N624	166.67	154.644	161.57			N725	217.613	219.915	198.57
	N725	227.388	218.866	235.124			N928	157.638	170.163	193.132
	N928	167.322	163.225	135.616			C273	200.834	183.031	187.486
	C273	167.971	199.159	201.033			C287	167.665	195.232	186.967
	C287	196.022	179.897	189.996			C352	159.435	188.938	145.217
	C352	236.63	235.301	249.969			C481	135.379	157.849	125.921
	C481	201.123	221.678	206.91			C551	215.357	160.129	195.912
	C551	158.738	205.158	194.077			C726	149.457	158.284	159.222
	C625	220.041	214.306	168.18			C929	161.589	126.159	126.296
	C726	180.311	226.378	199.9
	C929	128.782	157.066	105.83
	Supplementary Fig. 1c
	Targets	no TF			vehicle			Full-length			paCas13-1			paCas13-2
	NRAS	0.907519	0.817902	1	0.917004	0.926588	0.946058	1.12506	0.982821	1.02101	0.993092	1.04608	1.16473	0.917004	0.702222	1.00347
	NFKB1	1.00347	0.815072	0.955945	0.955945	0.933033	0.876606	1.18921	0.962594	0.942785	0.989657	0.891929	0.895025	0.920188	1.13288	1.23542
	PPARG	0.982821	0.809442	0.942785	1.01045	0.972655	0.933033	1.08674	0.946058	1	0.952638	1.1607	1.07923	0.923382	0.907519	1.32409
	KRAS	1.06069	0.90125	0.952638	1.04972	0.882703	1.09051	0.852635	0.849685	1.01045	1.07177	1.02456	0.939523	0.913831	0.939523	0.99654
	PPIB	0.96929	0.858565	0.888843	0.90125	0.946058	0.692555	0.96929	0.929805	0.795536	1.02811	1.09809	1.03527	0.939523	0.882703	0.946058
	STAT3	0.959264	0.795536	0.965936	1.00696	0.913831	0.926588	1.08298	1.01396	0.917004	0.989657	1.00347	0.926588	0.965936	0.80107	1.08674
	Supplementary Fig. 1d
		Dark			Light
	no TF	93	103	104	98	103	102
	NT	66	78	71	61	82	89
	Full-length	92	74	90	89	88	88
	padCas13-1	70	100	95	61	92	96
	padCas13-2	86	102	90	92	93	94

## Sheet: Supple Fig.2c
	Threshold
	0.5=<	0.6=<
272	24.0369	15.8106
286	20.6668	12.9615
351	27.3691	19.5628
480	28.962	20.3938
550	32.5548	23.9881
624	34.6953	26.7882
725	29.8088	21.5014
928	22.0367	13.4145

## Sheet: Supple Fig. 3
Supplementary Fig. 3b
		DMSO				ABA
	Non-targeting	1	1	1	1	1	1	1	1
	Full-length	0.179516	0.178566	0.230181	0.149391	0.247583	0.266781	0.250029	0.250135
	N761-NLS + NES-C762	0.48075	0.349768	0.444035	0.410404	0.314117	0.370286	0.357362	0.320805
	N351 + C350-NES	0.4733	0.564405	0.633054	0.527627	0.40182	0.336552	0.340717	0.295245
Supplementary Fig. 3c
		DMSO			ABA
	Non-targeting	1	1	1	1	1	1
	Full-length	0.0274	0.030295	0.0281794	0.0383	0.038148	0.0374773
	N761 + C762-NES	0.147725	0.162182	0.144411	0.076131	0.091992	0.092206
	N761 + NES-C762	0.1297	0.163742	0.0704577	0.0456	0.040769	0.034275
	N761-NLS + NES-C762	0.179	0.225438	0.169369	0.0658	0.066159	0.0739753
	N351 + C350-NES	1.2133	1.14633	1.09227	0.69956	0.674066	0.515069
	N351-NLS + C350-NES	0.9755	1.08552	0.932514	0.3935	0.435553	0.419103
Supplementary Fig. 3d
		DMSO			Rap
	Non-targeting	1	1	1	1	1	1
	Full-length	0.0274	0.030295	0.0281794	0.0383	0.038148	0.0374773
	N761 + C762-NES	0.055342	0.051554	0.036738	0.047093	0.042793	0.032045
	N351 + C350-NES	0.841418	0.992739	1.0025	0.706932	0.669608	0.581807
Supplementary Fig. 3e
		Dark			Light
	Non-targeting	1	1	1	1	1	1
	Full-length	0.021694	0.02189	0.017804	0.012748	0.01593	0.021649
	N761 + C762-NES	0.103227	0.087475	0.067357	0.039581	0.074027	0.066568
	N351 + C350-NES	0.822072	0.826085	0.897354	0.467097	0.526269	0.579055

## Sheet: Supple Fig. 5
Supplementary Fig. 5a
	Fluc	33.0326	35.0028	34.6658
	Fluc(W417X)	0.0345825	0.0177606	0.00777202
Full-length Cas13	Fluc	36.24	38.7701	36.4651
	Fluc(W417X)	2.43902	1.17391	1.07812
Supplementary Fig. 5b
		NT			Target
	hr	1	1	1	1	1	1
	0	0.464	0	0.585	3.177	0.389	2.427
	24	0	2.062	0	2.918	4.527	4.726
	48	1.249	0.681	0.395	5.077	5.592	6.222
Supplementary Fig. 5c		DMSO			Rap
	PspCas13b Tiling 50nt 48 mismatch distance crRNA to target W417X	0.476466	0.485802	0.39058	0.942175	1.02716	1.03066
	PspCas13b Tiling 50nt 46 mismatch distance crRNA to target W417X	0.621971	0.573179	0.612663	1.98087	2.23952	1.93328
	PspCas13b Tiling 50nt 44 mismatch distance crRNA to target W417X	0.423856	0.442374	0.396368	1.1162	1.58281	1.39322
	PspCas13b Tiling 50nt 42 mismatch distance crRNA to target W417X	0.284644	0.336219	0.319953	0.660769	0.668418	0.451169
	PspCas13b Tiling 50nt 40 mismatch distance crRNA to target W417X	0.566206	0.536162	0.560865	3.37687	3.28242	3.4338
	PspCas13b Tiling 50nt 24 mismatch distance crRNA to target W417X	0.793109	0.808491	0.832009	0.733672	0.789819	0.641307
	PspCas13b Tiling 50nt 22 mismatch distance crRNA to target W417X	1.17061	1.02676	1.14359	1.13422	1.12572	1.16342
	PspCas13b Tiling 30nt 24 mismatch distance crRNA to target W417X	0.138282	0.105691	0.114783	0.517025	0.46012	0.493509
	PspCas13b Tiling 30nt 22 mismatch distance crRNA to target W417X	0.149099	0.165348	0.215237	0.653953	0.720507	0.591816
Supplementary Fig. 5d		Full-length			padCas13-1			padCas13-2
	NT	0.0113992	0.0109066	0.0140054	0.0163113	0.0129374	0.0145835	0.0019385	0.0014785	0
	PspCas13b Tiling 50nt 50 mismatch distance crRNA to target W417X	0	0.0008601	0.0003196	0.0057903	0.0110222	0	0.0835052	0.0298177	0.102711
	PspCas13b Tiling 50nt 48 mismatch distance crRNA to target W417X	0.283907	0.363266	0.337378	0.221026	0.187387	0.205161	0.24779	0.233571	0.218157
	PspCas13b Tiling 50nt 46 mismatch distance crRNA to target W417X	0.51981	0.578154	0.388584	0.483044	0.569017	0.676242	0.469074	0.360733	0.322335
	PspCas13b Tiling 50nt 44 mismatch distance crRNA to target W417X	0.340589	0.638109	0.516151	0.6207	0.62715	0.610239	0.456145	0.473945	0.419219
	PspCas13b Tiling 50nt 42 mismatch distance crRNA to target W417X	0.432254	0.492849	0.457855	0.115467	0.179276	0.16897	0.229048	0.254152	0.265659
	PspCas13b Tiling 50nt 40 mismatch distance crRNA to target W417X	1	0.932394	0.998187	0.771555	1	0.875432	0.761758	0.972883	1
	PspCas13b Tiling 50nt 24 mismatch distance crRNA to target W417X	0.0650123	0.0839332	0.0568823	0.194955	0.220009	0.283727	0.27526	0.266784	0.222961
	PspCas13b Tiling 50nt 22 mismatch distance crRNA to target W417X	0.142716	0.128385	0.129136	0.40899	0.455769	0.45915	0.22925	0.235295	0.227445
	PspCas13b Tiling 50nt 16 mismatch distance crRNA to target W417X	0.0361957	0.0440204	0.0381716	0.33727	0.388445	0.429442	0.198269	0.17648	0.171797
	PspCas13b Tiling 30nt 30 mismatch distance crRNA to target W417X	0.0022779	0.0007668	0.0491534	0.0156763	0.0006408	0.0095953	0.0094187	0.0136264	0.0159976
	PspCas13b Tiling 30nt 24 mismatch distance crRNA to target W417X	0.571112	0.465796	0.264328	0.123192	0.19148	0.225696	0.497748	0.317023	0.351194
	PspCas13b Tiling 30nt 22 mismatch distance crRNA to target W417X	0.0593244	0.120822	0.130378	0.150502	0.131627	0.125897	0.152624	0.104045	0.0919428
	PspCas13b Tiling 30nt 20 mismatch distance crRNA to target W417X	0.382516	0.464214	0.398511	0.236656	0.305751	0.333519	0.345076	0.169941	0.250823
	PspCas13b Tiling 30nt 16 mismatch distance crRNA to target W417X	0.0752923	0.0670337	0.0713813	0.189364	0.200741	0.199201	0.208374	0.24693	0.253737

## Sheet: Supple Fig. 6
Supplementary Fig. 6a
	padCas13-1	Dark			Light
	ADAR2 (WT)	0.169563	0.212888	0.172356	0.72403	0.738051	0.739713
	ADAR2 (E488Q/T490A)	1.18206	1.02873	1.12948	2.49441	2.94737	2.98452
	padCas13-2	Dark			Light
	ADAR2 (WT)	0.460591	0.464635	0.554808	2.07692	1.9112	1.76535
	ADAR2 (E488Q/T490A)	1.89335	1.80572	1.96303	4.87346	5.1472	5.1453
Supplementary Fig. 6b
	dC352 of padCas13-1 with target crRNA
	ADAR2 (WT)	0.058868	0.054167	0.047077
	ADAR2 (E488Q)	0.215877	0.3	0.297664
	ADAR2 (E488Q/T490A)	0.864763	0.978014	0.651872
	dC350 of padCas13-2 with target crRNA
	ADAR2 (WT)	0.068182	0.064885	0.061773
	ADAR2 (E488Q)	0.271881	0.321739	0.30148
	ADAR2 (E488Q/T490A)	0.751799	0.910256	0.78047
	crRNA only
	NT crRNA	0.009548	0.013367	0.01976
	Target crRNA	0.006361	0.007882	0.00364
Supplementary Fig. 6c
		NT crRNA			Target crRNA
	dC352-ADAR2 (E488Q/T490A)	0.021296	0.01399	0.020171	0.370917	0.322955	0.354584
	dC350-ADAR2 (E488Q/T490A)	0.013616	0.017059	0.022666	0.340479	0.377369	0.373274
	stdMCP-ADAR2 (E488Q/T490A)	0.011725	0.020815	0.016491	0.387842	0.423226	0.303966
	crRNA only	0.003626	0.007455	0.006648	0.011289	0.010589	0.008933

## Sheet: Supple Fig. 7
Supplementary Fig. 7b
		DMSO			ABA
	Non-targeting	1	1	1	1	1	1
	Full-length-ADAR2 (E488Q/T490A)	211.429	232.726	195.08	233.789	219.918	207.112
	dN761 + dC762-NES	192.438	242.389	186.92	272.843	166.615	213.047
	dN351 + dC350-NES	51.271	53.7456	42.6004	138.757	112.984	128.951
Supplementary Fig. 7c
		Dark			Light
	Non-targeting	1	1	1	1	1	1
	dN761 + dC762-NES	36.0356	37.8322	32.2119	66.5556	47.9283	58.4645
	dN351 + dC350-NES	10.1855	7.78564	6.79698	28.0775	33.8347	24.7915
Supplementary Fig. 7e
		Dark			Light
	Non-targeting	7.25552	7.23627	7.73333
	Full-length	44.6263	47.1711	43.1635
	N761 + C762-NES	55.8987	52.1668	54.2947	57.0439	58.3394	57.5375
	N351 + C350-NES	13.549	10.1387	10.8108	36.5022	33.0916	34.0945

## Sheet: Supple Fig. 8
HeLa	Dark			Light
NT	1	1	1	1	1	1
Full-length	32.7581	25.6061	27.2026	25.3511	25.3091	22.9853	0.230193
padCas13-2	4.96455	4.89468	3.1498	16.7889	19.6506	18.4564	0.676966
MCF7	Dark			Light
NT	1	1	1	1	1	1
Full-length	161.201	142.61	128.47	153.103	189.1	148.44	0.704877
padCas13-2	21.3488	23.7505	28.5344	99.4965	111.579	105.042	0.535672
HT1080	Dark			Light
NT	1	1	1	1	1	1
Full-length	12.8609	10.9204	10.5466	15.6757	8.69119	10.4698	0.209746
padCas13-2	1.72371	1.4441	1.75897	7.72877	7.61956	7.32971	0.823384
Neuro-2a	Dark			Light
NT	1	1	1	1	1	1
Full-length	35.0527	33.9414	34.2504	30.6769	37.1365	26.441	0.022428
padCas13-2	5.9607	5.67882	6.27271	11.9443	11.2888	16.0768	0.0258542

## Sheet: Supple Fig. 13
Supplementary Fig. 13a
	mW/cm^2
	0	655000	1790000	1530000
	0.25	2490000	3420000	383000
	0.5	3430000	2150000	3340000
	1	2230000	3580000	6090000
	5	5900000	5310000	4890000
Supplementary Fig. 13c
	mW/cm^2
	0	502000	121000	1040
	0.25	76100	661000	246000
	0.5	462000	561000	489000
	1	542000	920000	584000
	5	2320000	1060000	989000

## Sheet: Supple Fig. 14
Supplementary Fig. 14a
		Dark				Light
	ALT (U/L)	32.5	34.1	43.8	46.2	27.9	28.2	33.7	29.1
	AST (U/L)	103.7	75.3	77.3	89.8	84.8	70	92.3	121.4
	ALP (U/L)	674	652	626	665	535	588	639	532
	Total-bili (mg/dL)	0	0	0.02	0.01	0.02	0.03	0.04	0.04
