# Supplementary material for: Programmable RNA base editing with photoactivatable CRISPR-Cas13
Source: Nat Commun. 2024 Jan 22;15:673. doi: 10.1038/s41467-024-44867-2 (PMC10803366; doi:10.1038/s41467-024-44867-2)
Supplement: Supplementary file 4 — Source Data [file 41467_2024_44867_MOESM4_ESM.zip › Statistical Source Data.xlsx]

## Sheet: Main figure
Figure	Panel	Test	Group	P value
Figure 1	d	Student's t test (Two-tailed)	N286/C287 0nM vs 500nM	0.000528443
			N351/C352 0nM vs 500nM	0.000170746
	e	Student's t test (Two-tailed)	N351/C352 0nM vs 500nM	0.0189603
			N349/C350 0nM vs 500nM	0.00147742
			N350/C351 0nM vs 500nM	0.0167519
			N352/C353 0nM vs 500nM	0.0421536
			N353/C354 0nM vs 500nM	0.00171005
			N351/C350 0nM vs 500nM	0.00172025
			N352/C351 0nM vs 500nM	0.00338344
			N353/C352 0nM vs 500nM	0.0104246
			N354/C353 0nM vs 500nM	0.0232784
Figure 2	b	Student's t test (Two-tailed)	N351/C352 Dark vs Light	0.0229532
	c	Student's t test (Two-tailed)	paCas13-1 Dark vs Light	0.0108239
			paCas13-2 Dark vs Light	0.0443104
	f	Unpaired t test (Two-tailed)	N351 of paCas13-2 Dark vs Light	<0.0001
	g	Unpaired t test (Two-tailed)	paCas13-1 Dark vs Light	<0.0001
			paCas13-2 Dark vs Light	<0.0001
	h	Student's t test (Two-tailed)	paCas13-2 Dark vs Light (NFKB1 target)	0.0354875
			paCas13-1 Dark vs Light (PPARG target)	0.0195935
			paCas13-1 Dark vs Light (KRAS target)	0.0248716
			paCas13-1 Dark vs Light (PPIB target)	0.0276045
			paCas13-2 Dark vs Light (STAT3 target)	0.0256784
Figure 4	f	Student's t test (Two-tailed)	Full-length NT vs Target	0.000210628
			padCas13-1 Dark vs Light	0.000131063
			padCas13-2 Dark vs Light	<0.0001
Figure 5	a	Student's t test (Two-tailed)	Full-length NT vs Target (KRAS target)	0.00233654
			padCas13-2 Dark vs Light (KRAS target)	0.00940311
			no TF vs NT of Full-length (PPIB target)	0.0142087
			Full-length NT vs Target (PPIB target)	<0.0001
			padCas13-2 Dark vs Light (PPIB target)	0.00104388
			no TF vs NT of Full-length (STAT3 target)	0.00997256
			Full-length NT vs Target (STAT3 target)	<0.0001
			padCas13-2 Dark vs Light (STAT3 target)	<0.0001
	b	Student's t test (Two-tailed)	Full-length NT vs Target	0.00645796
			padCas13-2 Dark vs Light	0.0115251
	d	Student's t test (Two-tailed)	padCas13-2 Dark vs Light	<0.0001
Figure 6	c	Student's t test (Two-tailed)	Dark vs Light	0.00708597
	d	Student's t test (Two-tailed)	Lateral Dark vs Light	0.0012461
			Medial Dark vs Light	0.00750866
